# Supplementary material for: Functionally deficient UBOX5 variants and primary angle-closure glaucoma
Source: Nat Commun. 2025 Aug 15;16:7620. doi: 10.1038/s41467-025-62775-x (PMC12356834; doi:10.1038/s41467-025-62775-x)
Supplement: Supplementary file 3 — Supplementary Data 1 [file 41467_2025_62775_MOESM3_ESM.xlsx]

## Sheet: final
Supplementary Data 1: Summary statistics for the discovery whole exome sequencing study from Hong Kong, Japan, Singapore, and Vietnam
Gene	Hong Kong				Japan				Singapore				Vietnam				Odds Ratio	L95	U95	P-CMH	P-PCA+ VC
	QV-cases	QV-controls	NonQV-cases	NonQV-controls	QV-cases	QV-controls	NonQV-cases	NonQV-controls	QV-cases	QV-controls	NonQV-cases	NonQV-controls	QV-cases	QV-controls	NonQV-cases	NonQV-controls	OR	L95	U95	CMH_Pvalue	P.PC1-3-var
UBOX5	19	8	556	544	24	42	552	2083	38	12	2249	1290	32	17	1197	1477	2.13261	1.56114	2.91329	1.03347e-06	1.14e-06
KLHL7	2	0	573	552	8	7	568	2118	12	2	2275	1300	8	0	1221	1494	5.8357	2.50449	13.5977	3.7331e-06	1.49994e-05
RCC1	0	5	575	547	0	7	576	2118	4	13	2283	1289	1	5	1228	1489	0.136149	0.0503782	0.367949	6.71625e-06	1.55996e-05
FBN1	34	57	541	495	23	98	553	2027	146	120	2141	1182	103	144	1126	1350	0.735575	0.627402	0.862398	0.000134392	4.59151e-05
RC3H1	9	19	566	533	2	54	574	2071	28	25	2259	1277	20	31	1209	1463	0.524535	0.376069	0.731613	0.000160637	8.94953e-05
C9orf72	11	8	564	544	0	15	576	2110	18	27	2269	1275	7	17	1222	1477	0.485912	0.318419	0.741509	0.000687886	0.000113914
GABBR1	4	2	571	550	157	401	419	1724	7	3	2280	1299	23	23	1206	1471	1.55514	1.27694	1.89396	9.68445e-06	0.00014536
ZNF93	2	2	573	550	3	10	573	2115	7	12	2280	1290	10	35	1219	1459	0.423733	0.257175	0.698161	0.000398774	0.000172323
LMBR1L	12	13	563	539	4	33	572	2092	33	33	2254	1269	24	56	1205	1438	0.56247	0.416579	0.759453	0.000152655	0.000178158
PSORS1C1	72	99	503	453	4	24	572	2101	423	280	1864	1022	159	212	1070	1282	0.817866	0.722924	0.925277	0.00139497	0.000200077
ZFP57	17	10	558	542	158	404	418	1721	31	17	2256	1285	24	23	1205	1471	1.50461	1.25047	1.8104	1.19948e-05	0.000216452
WNK4	45	23	530	529	24	87	552	2038	175	51	2112	1251	64	69	1165	1425	1.51735	1.25551	1.83381	1.97764e-05	0.000223493
POLB	19	20	556	532	9	51	567	2074	48	52	2239	1250	17	23	1212	1471	0.660566	0.50141	0.870242	0.00277612	0.000243992
FEM1B	1	5	574	547	1	5	575	2120	5	10	2282	1292	2	4	1227	1490	0.353778	0.16175	0.773777	0.00527183	0.000279992
TISP43	0	1	575	551	0	1	576	2124	0	6	2287	1296	0	0	1229	1494	0	NaN	NaN	0.000708164	0.000295334
LARP6	3	2	572	550	0	11	576	2114	7	14	2280	1288	3	7	1226	1487	0.364423	0.186387	0.712518	0.00237076	0.000353674
PHF20L1	4	8	571	544	0	19	576	2106	14	20	2273	1282	12	20	1217	1474	0.451946	0.287536	0.710363	0.000481562	0.000383154
B4GALNT2	19	15	556	537	30	89	546	2036	100	42	2187	1260	130	112	1099	1382	1.38015	1.1478	1.65952	0.000598613	0.000385169
ZNF222	11	22	564	530	20	133	556	1992	62	46	2225	1256	19	39	1210	1455	0.61462	0.480338	0.786443	0.000110778	0.000422135
PARVB	10	15	565	537	2	11	574	2114	15	24	2272	1278	13	25	1216	1469	0.515941	0.348391	0.764072	0.000658909	0.000497788
HLA-DQA2	3	0	572	552	147	380	429	1745	37	15	2250	1287	28	36	1201	1458	1.45614	1.20491	1.75976	8.83433e-05	0.00051568
PDIA2	86	77	489	475	95	525	481	1600	274	170	2013	1132	102	171	1127	1323	0.779799	0.68999	0.881297	7.58025e-05	0.000578541
IQGAP2	46	41	529	511	13	79	563	2046	149	111	2138	1191	74	129	1155	1365	0.748917	0.632607	0.886612	0.000794754	0.000613959
HMG20A	1	2	574	550	0	2	576	2123	1	3	2286	1299	0	10	1229	1484	0.108009	0.0230495	0.506121	0.000906927	0.000661678
DACH1	7	1	568	551	10	21	566	2104	22	3	2265	1299	10	11	1219	1483	2.10036	1.30295	3.38581	0.0023855	0.000719309
PSMA7	1	0	574	552	4	3	572	2122	3	0	2284	1302	7	1	1222	1493	7.89483	2.28937	27.2251	0.000219373	0.00073452
DEFB119	2	12	573	540	0	2	576	2123	20	29	2267	1273	9	6	1220	1488	0.471068	0.299093	0.741928	0.000749044	0.000827628
HPSE	29	7	546	545	37	104	539	2021	85	38	2202	1264	32	31	1197	1463	1.45428	1.15764	1.82694	0.00124211	0.000837975
THEG	13	9	562	543	16	38	560	2087	76	26	2211	1276	48	49	1181	1445	1.43281	1.10992	1.84963	0.00569229	0.000880685
MRPS26	6	3	569	549	1	5	575	2120	43	12	2244	1290	25	9	1204	1485	2.33242	1.49109	3.64846	0.000134436	0.000938767
RBAK	5	5	570	547	5	19	571	2106	10	15	2277	1287	6	16	1223	1478	0.566408	0.349811	0.917118	0.0163247	0.000958119
YBEY	3	2	572	550	4	8	572	2117	20	4	2267	1298	6	3	1223	1491	2.29638	1.20789	4.36578	0.0100235	0.00102117
MDK	0	0	575	552	5	9	571	2116	19	6	2268	1296	5	0	1224	1494	2.37457	1.19352	4.72435	0.010329	0.00105568
EML2	23	29	552	523	31	116	545	2009	64	55	2223	1247	26	53	1203	1441	0.733261	0.588659	0.913385	0.00491799	0.00107467
HINT2	4	8	571	544	0	2	576	2123	7	14	2280	1288	2	5	1227	1489	0.354303	0.182314	0.688541	0.00131353	0.00112708
ZBTB41	35	34	540	518	38	88	538	2037	153	65	2134	1237	81	78	1148	1416	1.32508	1.10867	1.58373	0.00183301	0.00126047
TMIGD1	7	16	568	536	2	26	574	2099	40	27	2247	1275	11	25	1218	1469	0.600533	0.424102	0.850362	0.00446845	0.00135088
L3MBTL1	10	8	565	544	10	21	566	2104	58	17	2229	1285	23	16	1206	1478	1.76035	1.25377	2.4716	0.000972436	0.00142159
DUS2	41	41	534	511	60	156	516	1969	206	92	2081	1210	120	101	1109	1393	1.34418	1.15468	1.56478	0.000122768	0.00147635
GJA1	0	0	575	552	2	0	574	2125	5	0	2282	1302	3	1	1226	1493	11.1768	1.42781	87.4919	0.00361529	0.00148808
RBSN	15	17	560	535	6	14	570	2111	18	20	2269	1282	25	54	1204	1440	0.656486	0.477256	0.903024	0.00822562	0.00153469
NAA40	10	20	565	532	9	34	567	2091	41	33	2246	1269	7	21	1222	1473	0.634454	0.459212	0.876572	0.00510719	0.0015965
MPV17	2	8	573	544	1	9	575	2116	2	4	2285	1298	2	2	1227	1492	0.378314	0.15792	0.906289	0.0217192	0.00162489
KIFAP3	10	9	565	543	7	23	569	2102	58	20	2229	1282	26	17	1203	1477	1.53936	1.10772	2.13919	0.010166	0.0016732
WBP11	28	23	547	529	44	135	532	1990	135	63	2152	1239	78	56	1151	1438	1.34432	1.11978	1.61389	0.00145031	0.00167676
CD274	0	0	575	552	7	11	569	2114	6	1	2281	1301	3	0	1226	1494	3.1494	1.35915	7.29772	0.00611187	0.00172215
ITK	8	15	567	537	6	22	570	2103	31	33	2256	1269	18	29	1211	1465	0.635582	0.45797	0.882078	0.00554712	0.00173019
ZBTB14	0	4	575	548	0	3	576	2122	3	3	2284	1299	0	3	1229	1491	0.182682	0.0463135	0.72058	0.0107505	0.00173486
SLC25A14	0	0	575	552	4	4	572	2121	4	0	2283	1302	1	1	1228	1493	3.96008	1.17771	13.3159	0.0206788	0.00177309
LETM2	12	7	563	545	7	18	569	2107	65	23	2222	1279	27	22	1202	1472	1.56925	1.14176	2.15679	0.00525504	0.00190672
PHTF1	9	5	566	547	11	20	565	2105	39	16	2248	1286	10	9	1219	1485	1.56029	1.05793	2.30118	0.0221122	0.00194143
ZNF276	4	12	571	540	23	89	553	2036	13	11	2274	1291	7	25	1222	1469	0.652062	0.460873	0.922564	0.0128477	0.00198219
ETS2	3	12	572	540	1	18	575	2107	28	22	2259	1280	6	16	1223	1478	0.499429	0.326361	0.764275	0.00144915	0.00210485
RXFP2	9	3	566	549	24	70	552	2055	31	13	2256	1289	23	16	1206	1478	1.48894	1.08613	2.04113	0.0134403	0.00221653
TMEM102	8	8	567	544	22	63	554	2062	17	2	2270	1300	5	5	1224	1489	1.44427	0.980091	2.12829	0.0668651	0.00233111
TEX101	7	2	568	550	10	12	566	2113	21	4	2266	1298	7	9	1222	1485	2.24561	1.34503	3.74917	0.00145477	0.00241421
SLC35A3	1	0	574	552	5	5	571	2120	5	1	2282	1301	1	0	1228	1494	4.00237	1.34078	11.9475	0.00702352	0.0024232
CDH9	5	1	570	551	12	36	564	2089	13	2	2274	1300	15	6	1214	1488	2.05858	1.29277	3.27802	0.00284878	0.00247838
PPP2R2A	3	3	572	549	0	2	576	2123	0	3	2287	1299	0	6	1229	1488	0.222474	0.063012	0.785484	0.0107001	0.00250097
FGF2	2	1	573	551	6	5	570	2120	8	4	2279	1298	6	0	1223	1494	2.89319	1.32951	6.29596	0.0029641	0.00252206
VRK2	10	12	565	540	8	55	568	2070	41	37	2246	1265	29	47	1200	1447	0.663707	0.50139	0.878571	0.00404159	0.00265101
PIK3C2A	39	39	536	513	24	102	552	2023	150	121	2137	1181	73	109	1156	1385	0.774924	0.655874	0.915584	0.00254259	0.00265312
OR52N4	16	7	559	545	11	33	565	2092	48	13	2239	1289	18	17	1211	1477	1.66094	1.18099	2.33594	0.00377482	0.00272229
HCN4	5	19	570	533	8	26	568	2099	39	30	2248	1272	21	38	1208	1456	0.663029	0.487197	0.902319	0.00793685	0.00273346
EXOC3L2	5	4	570	548	32	64	544	2061	24	15	2263	1287	8	4	1221	1490	1.52238	1.08336	2.1393	0.0120739	0.00279595
FAM3D	1	6	574	546	0	5	576	2120	4	6	2283	1296	3	10	1226	1484	0.286455	0.125781	0.652374	0.0017999	0.00288733
SGCZ	3	1	572	551	4	6	572	2119	20	7	2267	1295	30	20	1199	1474	1.86994	1.2039	2.90446	0.00441198	0.00289948
SSB	5	4	570	548	6	11	570	2114	22	5	2265	1297	24	16	1205	1478	1.92756	1.23888	2.99907	0.00318558	0.00290936
RBMX	0	0	575	552	2	0	574	2125	2	0	2285	1302	3	0	1226	1494	Inf	NaN	NaN	0.00147785	0.00293553
PURG	1	1	574	551	10	13	566	2112	8	3	2279	1299	12	3	1217	1491	2.74327	1.49997	5.01712	0.000508598	0.00298243
IRX1	6	1	569	551	11	10	565	2115	22	13	2265	1289	10	9	1219	1485	1.67916	1.0686	2.63857	0.017364	0.0030284
ANO2	24	37	551	515	14	61	562	2064	78	49	2209	1253	55	90	1174	1404	0.774538	0.627741	0.955663	0.0171391	0.00308108
PMP2	0	1	575	551	3	1	573	2124	3	0	2284	1302	7	3	1222	1491	3.51936	1.24075	9.98263	0.0098887	0.00313516
PLCH2	23	14	552	538	15	37	561	2088	61	12	2226	1290	69	78	1160	1416	1.45585	1.14459	1.85175	0.00235729	0.0031903
ZSCAN5B	5	0	570	552	3	5	573	2120	16	5	2271	1297	11	5	1218	1489	2.56937	1.35321	4.87851	0.0026164	0.00323125
DYDC1	3	3	572	549	0	9	576	2116	6	11	2281	1291	2	3	1227	1491	0.400072	0.190694	0.839343	0.0132495	0.00324706
FBXW8	16	16	559	536	22	68	554	2057	105	39	2182	1263	75	68	1154	1426	1.3518	1.09456	1.6695	0.00523582	0.00325257
MLLT1	1	7	574	545	5	15	571	2110	9	12	2278	1290	2	12	1227	1482	0.440935	0.248735	0.781649	0.0027356	0.00326535
GOLGA6L6	5	3	570	549	0	0	576	2125	12	10	2275	1292	11	45	1218	1449	0.450569	0.282521	0.718575	0.000711256	0.00328123
VPS37D	8	8	567	544	13	31	563	2094	15	1	2272	1301	12	12	1217	1482	1.57186	1.02625	2.40754	0.0386928	0.0033057
FAM45A	29	44	546	508	59	229	517	1896	106	82	2181	1220	32	51	1197	1443	0.782228	0.653853	0.935809	0.00661167	0.00330625
SFTPC	17	32	558	520	16	65	560	2060	50	36	2237	1266	24	45	1205	1449	0.703967	0.545203	0.908964	0.00658629	0.00330775
TTLL12	16	18	559	534	19	42	557	2083	68	23	2219	1279	55	52	1174	1442	1.39395	1.09065	1.78159	0.00768251	0.00333919
RNASEL	13	21	562	531	8	48	568	2077	58	41	2229	1261	29	50	1200	1444	0.705714	0.543621	0.916139	0.00894739	0.00338795
CLDN8	1	0	574	552	2	2	574	2123	13	1	2274	1301	4	3	1225	1491	3.72242	1.375	10.0774	0.00683014	0.00351966
PARM1	3	4	572	548	6	43	570	2082	5	8	2282	1294	1	6	1228	1488	0.446253	0.24547	0.811268	0.00606427	0.00353481
AK3	5	10	570	542	2	16	574	2109	35	30	2252	1272	12	27	1217	1467	0.580335	0.40447	0.832666	0.00301013	0.00353599
SORBS1	34	64	541	488	20	89	556	2036	176	105	2111	1197	89	140	1140	1354	0.783596	0.667485	0.919905	0.00292234	0.00354752
COQ10B	4	0	571	552	1	7	575	2118	8	2	2279	1300	13	4	1216	1490	2.80539	1.33771	5.88335	0.00573098	0.00357253
CSH2	0	1	575	551	0	0	576	2125	3	9	2284	1293	0	1	1229	1493	0.161578	0.0441418	0.591445	0.00190495	0.00362536
ATIC	37	36	538	516	19	71	557	2054	124	100	2163	1202	70	118	1159	1376	0.760903	0.637824	0.907732	0.00220761	0.00366254
ZBTB20	14	11	561	541	2	14	574	2111	15	11	2272	1291	11	34	1218	1460	0.639307	0.427912	0.955133	0.0293975	0.00380031
PUM2	6	7	569	545	4	27	572	2098	19	23	2268	1279	8	16	1221	1478	0.553012	0.364275	0.839536	0.00459885	0.0038539
CCDC84	9	4	566	548	1	2	575	2123	47	20	2240	1282	34	27	1195	1467	1.50443	1.06261	2.12997	0.0200156	0.00397521
MIB1	4	4	571	548	8	10	568	2115	25	3	2262	1299	11	13	1218	1481	1.96368	1.2058	3.19791	0.00611155	0.00399765
TNK1	44	43	531	509	20	108	556	2017	153	97	2134	1205	98	154	1131	1340	0.818875	0.696991	0.962073	0.0155442	0.00416181
MCMBP	6	11	569	541	4	13	572	2112	18	12	2269	1290	12	36	1217	1458	0.591035	0.394921	0.884536	0.00971022	0.00416385
RPS20	0	0	575	552	3	2	573	2123	1	0	2286	1302	3	0	1226	1494	10.292	1.75475	60.365	0.00339526	0.00417119
SYT15	27	12	548	540	34	86	542	2039	72	40	2215	1262	49	33	1180	1461	1.45317	1.15855	1.82271	0.0010291	0.00421725
GTF2H1	16	17	559	535	20	47	556	2078	79	27	2208	1275	19	13	1210	1481	1.51579	1.1463	2.00436	0.00332205	0.00422076
C4orf32	2	5	573	547	2	20	574	2105	15	14	2272	1288	2	5	1227	1489	0.50291	0.286207	0.883691	0.0164961	0.00424976
IFT57	5	11	570	541	1	22	575	2103	18	10	2269	1292	14	28	1215	1466	0.591684	0.387914	0.902493	0.0163791	0.00434766
SAXO1	97	73	478	479	53	146	523	1979	337	181	1950	1121	208	175	1021	1319	1.28174	1.1328	1.45026	7.23222e-05	0.00445091
NUFIP2	5	2	570	550	6	19	570	2106	27	7	2260	1295	23	17	1206	1477	1.72991	1.13844	2.62866	0.0105819	0.00456753
HLX	7	9	568	543	7	63	569	2062	38	27	2249	1275	17	28	1212	1466	0.664735	0.482482	0.915834	0.0136061	0.00461276
OR4D10	5	12	570	540	1	16	575	2109	15	16	2272	1286	15	20	1214	1474	0.584524	0.381595	0.895369	0.0128558	0.00463013
MCU	1	3	574	549	3	41	573	2084	2	4	2285	1298	2	3	1227	1491	0.327114	0.148123	0.722398	0.0039648	0.00466686
PRICKLE4	43	58	532	494	37	184	539	1941	159	97	2128	1205	102	153	1127	1341	0.805979	0.691824	0.93897	0.00581942	0.00472066
TTC32	0	1	575	551	3	2	573	2123	5	0	2282	1302	6	2	1223	1492	4.07005	1.37805	12.0208	0.0061504	0.0047546
C1orf50	3	2	572	550	11	12	565	2113	8	1	2279	1301	12	7	1217	1487	2.67842	1.51593	4.73237	0.000373694	0.00478964
RAP1B	0	0	575	552	1	0	575	2125	0	0	2287	1302	4	0	1225	1494	Inf	NaN	NaN	0.00558029	0.00479922
FZD10	6	10	569	542	2	23	574	2102	24	26	2263	1276	7	10	1222	1484	0.544795	0.359158	0.826381	0.00394666	0.0048398
ELFN2	8	18	567	534	15	69	561	2056	30	19	2257	1283	8	32	1221	1462	0.608404	0.44007	0.841128	0.00236313	0.00493438
GPT2	0	11	575	541	8	60	568	2065	18	12	2269	1290	4	10	1225	1484	0.487084	0.310509	0.764072	0.00156617	0.00493877
TMEM61	7	5	568	547	2	5	574	2120	20	13	2267	1289	47	22	1182	1472	1.75965	1.20929	2.56048	0.0023304	0.00498844
MRPS12	1	1	574	551	3	29	573	2096	4	8	2283	1294	3	4	1226	1490	0.435433	0.214984	0.881935	0.0171418	0.00505185
GNRH2	0	1	575	551	4	7	572	2118	4	0	2283	1302	3	0	1226	1494	3.12839	1.12146	8.72692	0.0286212	0.00507455
DHTKD1	16	18	559	534	13	45	563	2080	34	34	2253	1268	27	47	1202	1447	0.727706	0.552354	0.958725	0.0213243	0.00509759
IFNE	0	1	575	551	4	6	572	2119	3	0	2284	1302	2	0	1227	1494	2.98945	1.00568	8.88632	0.0445474	0.00514355
OTOS	3	2	572	550	1	23	575	2102	5	15	2282	1287	17	23	1212	1471	0.514632	0.320774	0.825645	0.00486125	0.00514731
CYP27C1	0	4	575	548	1	11	575	2114	5	8	2282	1294	7	8	1222	1486	0.490488	0.250423	0.96069	0.0325771	0.00515032
HLA-DQB1	195	187	380	365	6	25	570	2100	758	484	1529	818	321	441	908	1053	0.865117	0.783628	0.955081	0.00408074	0.00518267
OR51L1	46	47	529	505	17	45	559	2080	142	103	2145	1199	86	137	1143	1357	0.824251	0.696915	0.974852	0.0228776	0.00519283
C1orf204	1	7	574	545	0	0	576	2125	2	4	2285	1298	3	4	1226	1490	0.359982	0.139742	0.927328	0.0249468	0.00532574
NOSTRIN	10	17	565	535	2	26	574	2099	29	23	2258	1279	18	18	1211	1476	0.722628	0.507544	1.02886	0.0728334	0.00534647
ABCB9	11	16	564	536	4	47	572	2078	35	34	2252	1268	25	31	1204	1463	0.643499	0.474761	0.87221	0.00449332	0.00537512
SCRT1	0	0	575	552	9	22	567	2103	5	0	2282	1302	5	1	1224	1493	2.28161	1.16214	4.47944	0.0198901	0.00540944
ZMAT5	5	0	570	552	4	5	572	2120	14	5	2273	1297	3	1	1226	1493	2.62906	1.23846	5.58111	0.00748004	0.00542752
DNAAF3	10	9	565	543	2	9	574	2116	32	25	2255	1277	21	47	1208	1447	0.673064	0.482975	0.937969	0.0190189	0.00543336
DNAJB4	6	0	569	552	2	3	574	2122	7	3	2280	1299	6	1	1223	1493	3.45309	1.3926	8.56227	0.00362001	0.00545268
ACSL1	10	4	565	548	13	12	563	2113	38	14	2249	1288	16	20	1213	1474	1.68241	1.16256	2.43471	0.00439847	0.00550188
GMPR2	4	5	571	547	0	16	576	2109	26	22	2261	1280	11	31	1218	1463	0.508572	0.3387	0.76364	0.00119916	0.00552196
SPTAN1	19	16	556	536	31	80	545	2045	73	34	2214	1268	40	30	1189	1464	1.37334	1.08325	1.74112	0.00815507	0.00557895
NR0B1	4	0	571	552	27	50	549	2075	7	8	2280	1294	6	2	1223	1492	1.76623	1.17045	2.66527	0.00452413	0.00563886
SECISBP2L	4	8	571	544	8	23	568	2102	21	25	2266	1277	4	18	1225	1476	0.54305	0.360476	0.818094	0.00224625	0.00564469
MFI2	42	66	533	486	6	45	570	2080	166	102	2121	1200	194	268	1035	1226	0.816255	0.706188	0.943478	0.00616341	0.00565382
FAM131B	9	15	566	537	22	49	554	2076	71	13	2216	1289	18	10	1211	1484	1.87996	1.38152	2.55823	5.84549e-05	0.00566484
RPS27	0	0	575	552	1	0	575	2125	2	0	2285	1302	3	0	1226	1494	Inf	NaN	NaN	0.00701783	0.00579842
ACSM4	53	44	522	508	35	134	541	1991	299	122	1988	1180	61	68	1168	1426	1.24989	1.07055	1.45928	0.00511741	0.00585053
IDH3B	1	2	574	550	1	8	575	2117	6	7	2281	1295	3	13	1226	1481	0.389169	0.188133	0.805027	0.00868271	0.00585128
WDR64	34	37	541	515	18	100	558	2025	102	68	2185	1234	58	88	1171	1406	0.799321	0.659822	0.968312	0.0226089	0.00594831
TRIM4	57	60	518	492	93	353	483	1772	233	158	2054	1144	70	114	1159	1380	0.851918	0.744328	0.975058	0.0194503	0.00603165
LOC389602	2	0	573	552	5	9	571	2116	7	1	2280	1301	18	12	1211	1482	2.18812	1.22827	3.89804	0.00699248	0.00605302
PPP1R1A	2	5	573	547	0	4	576	2121	0	1	2287	1301	1	5	1228	1489	0.241368	0.0677373	0.860065	0.0188455	0.00605999
RGS8	1	0	574	552	8	9	568	2116	1	0	2286	1302	2	0	1227	1494	4.34168	1.72285	10.9413	0.00119716	0.00607424
AQP4	2	2	573	550	5	15	571	2110	15	4	2272	1298	29	18	1200	1476	1.77624	1.13768	2.77321	0.0112658	0.0060802
FBLN5	3	6	572	546	2	6	574	2119	22	22	2265	1280	0	11	1229	1483	0.4691	0.284944	0.772275	0.0023392	0.00616197
ZNF416	3	0	572	552	4	7	572	2118	5	0	2282	1302	8	4	1221	1490	3.29589	1.45575	7.46204	0.00366665	0.00620835
RFPL3	1	1	574	551	5	1	571	2124	3	0	2284	1302	0	0	1229	1494	7.6439	1.61197	36.2471	0.00123643	0.00621623
CNGA1	23	17	552	535	14	65	562	2060	98	88	2189	1214	21	27	1208	1467	0.754938	0.60279	0.945489	0.013273	0.00622762
BRICD5	13	8	562	544	11	28	565	2097	41	17	2246	1285	39	26	1190	1468	1.58631	1.1617	2.16613	0.00335209	0.00627583
PDE1B	5	12	570	540	0	7	576	2118	17	13	2270	1289	18	33	1211	1461	0.596153	0.39591	0.897675	0.013198	0.00635726
MAEA	9	10	566	542	5	40	571	2085	28	33	2259	1269	13	15	1216	1479	0.614177	0.432473	0.872226	0.00582789	0.00637572
ILF3	13	13	562	539	16	19	560	2106	42	25	2245	1277	38	22	1191	1472	1.51836	1.1274	2.0449	0.00426636	0.00651519
LRP12	6	12	569	540	3	28	573	2097	28	19	2259	1283	13	25	1216	1469	0.632847	0.434804	0.921094	0.0177444	0.00651908
PIK3R1	3	1	572	551	8	4	568	2121	16	6	2271	1296	10	7	1219	1487	2.29344	1.29565	4.05963	0.0022103	0.00657641
TECTA	44	52	531	500	43	196	533	1929	215	156	2072	1146	113	145	1116	1349	0.82224	0.713757	0.947212	0.00654786	0.00665029
PLEKHF2	0	0	575	552	1	1	575	2124	6	0	2281	1302	6	1	1223	1493	9.44499	1.75093	50.9488	0.00261323	0.00668162
RAF1	2	3	573	549	5	5	571	2120	14	5	2273	1297	30	21	1199	1473	1.74627	1.11968	2.7235	0.0116589	0.00673261
OR10G2	1	3	574	549	0	0	576	2125	0	2	2287	1300	0	0	1229	1494	0.173827	0.0215219	1.40397	0.0552762	0.00681323
IL1B	1	4	574	548	0	5	576	2120	7	9	2280	1293	7	16	1222	1478	0.42544	0.22675	0.798234	0.00650645	0.00683141
NANP	3	2	572	550	0	2	576	2123	1	4	2286	1298	3	11	1226	1483	0.386891	0.160823	0.930741	0.027496	0.00685472
EMC7	2	4	573	548	1	2	575	2123	4	10	2283	1292	2	8	1227	1486	0.345251	0.159938	0.745277	0.00334575	0.00691822
TCAP	5	4	570	548	4	9	572	2116	36	9	2251	1293	18	12	1211	1482	1.90007	1.21898	2.96172	0.00424499	0.00700028
CACNG5	10	4	565	548	10	15	566	2110	50	19	2237	1283	14	14	1215	1480	1.64204	1.1399	2.36538	0.00656502	0.00700091
SLC8A3	15	12	560	540	27	51	549	2074	63	26	2224	1276	19	17	1210	1477	1.51581	1.14578	2.00533	0.00295673	0.00701179
PDZD3	48	43	527	509	39	74	537	2051	190	78	2097	1224	125	138	1104	1356	1.30801	1.1176	1.53085	0.000751998	0.00704937
SERPINB7	19	28	556	524	16	101	560	2024	65	47	2222	1255	33	51	1196	1443	0.707695	0.560874	0.892948	0.00366932	0.00710385
TTC24	29	26	546	526	13	70	563	2055	60	56	2227	1246	23	35	1206	1459	0.730656	0.573376	0.931078	0.0105993	0.00712557
FEZ2	15	11	560	541	16	125	560	2000	47	18	2240	1284	59	69	1170	1425	0.923539	0.729514	1.16917	0.519991	0.00732975
PIGB	17	23	558	529	8	25	568	2100	57	49	2230	1253	74	106	1155	1388	0.780205	0.627327	0.970338	0.0241746	0.00745815
LIN54	8	4	567	548	19	40	557	2085	30	8	2257	1294	7	10	1222	1484	1.67787	1.14207	2.46505	0.0079679	0.00746306
MRPL53	3	2	572	550	0	1	576	2124	0	4	2287	1298	0	3	1229	1491	0.285323	0.0794586	1.02455	0.0366274	0.00767136
NFRKB	45	32	530	520	16	70	560	2055	166	69	2121	1233	100	88	1129	1406	1.32553	1.10997	1.58294	0.0019531	0.00778978
LOX	6	7	569	545	15	47	561	2078	18	1	2269	1301	23	14	1206	1480	1.66267	1.13757	2.43015	0.00996755	0.00786444
SMG1	50	58	525	494	29	61	547	2064	145	101	2142	1201	163	239	1066	1255	0.868069	0.749977	1.00476	0.0552883	0.00787169
DNAJC12	4	6	571	546	14	15	562	2110	11	4	2276	1298	3	1	1226	1493	2.02208	1.17753	3.47235	0.00635108	0.00791928
TKTL2	9	16	566	536	4	53	572	2072	46	25	2241	1277	38	57	1191	1437	0.731928	0.555353	0.964644	0.02957	0.00792277
POM121C	3	11	572	541	12	45	564	2080	19	29	2268	1273	8	11	1221	1483	0.569521	0.390878	0.829808	0.00202742	0.00793199
SNX1	10	5	565	547	12	33	564	2092	30	6	2257	1296	19	12	1210	1482	1.90898	1.29378	2.81671	0.00119912	0.00816079
SGTB	19	9	556	543	3	16	573	2109	41	10	2246	1292	21	12	1208	1482	1.94097	1.31824	2.85786	0.000800676	0.00828083
GATM	1	3	574	549	0	3	576	2122	3	6	2284	1296	2	2	1227	1492	0.387134	0.145184	1.0323	0.048209	0.0084269
CDC25B	47	33	528	519	15	97	561	2028	145	99	2142	1203	108	187	1121	1307	0.776737	0.662037	0.911308	0.00203482	0.00844922
NOMO1	0	0	575	552	4	3	572	2122	0	0	2287	1302	0	0	1229	1494	4.94639	1.10392	22.1636	0.0205519	0.0085453
CSF1R	6	17	569	535	6	16	570	2109	44	43	2243	1259	39	51	1190	1443	0.71392	0.542822	0.938947	0.0138588	0.00856251
BACE2	7	2	568	550	5	15	571	2110	15	2	2272	1300	8	6	1221	1488	2.10521	1.18419	3.74257	0.0123928	0.00859449
GCN1	51	30	524	522	48	144	528	1981	190	89	2097	1213	109	122	1120	1372	1.23346	1.05651	1.44004	0.00786378	0.00866913
INPP5A	3	4	572	548	2	9	574	2116	7	7	2280	1295	6	21	1223	1473	0.493616	0.277698	0.877416	0.0137788	0.00870315
VPS28	4	1	571	551	7	6	569	2119	14	4	2273	1298	6	6	1223	1488	2.25602	1.21523	4.18818	0.00671656	0.0087251
PROZ	4	5	571	547	7	12	569	2113	38	11	2249	1291	20	17	1209	1477	1.6375	1.10051	2.43652	0.0140323	0.00875053
LSM8	1	0	574	552	5	5	571	2120	1	0	2286	1302	0	1	1229	1493	3.16705	1.01608	9.8715	0.0348976	0.00883879
SCN5A	29	24	546	528	34	107	542	2018	162	72	2125	1230	65	62	1164	1432	1.25882	1.04805	1.51196	0.0138724	0.00885784
IGHMBP2	29	35	546	517	30	58	546	2067	96	40	2191	1262	105	95	1124	1399	1.34285	1.11085	1.6233	0.00206535	0.00899111
TMEM247	21	15	554	537	43	136	533	1989	119	53	2168	1249	32	30	1197	1464	1.26285	1.02656	1.55354	0.0274743	0.00903043
HSD11B1	0	2	575	550	1	1	575	2124	1	4	2286	1298	0	4	1229	1490	0.205504	0.0471313	0.896048	0.0101222	0.00914726
KLHL18	15	14	560	538	8	24	568	2101	85	31	2202	1271	22	17	1207	1477	1.43724	1.07362	1.92403	0.0148012	0.00919626
CCBL2	78	66	497	486	19	79	557	2046	252	127	2035	1175	175	184	1054	1310	1.13833	0.991281	1.30718	0.0669572	0.00920877
C7orf31	24	35	551	517	23	135	553	1990	95	72	2192	1230	60	76	1169	1418	0.756124	0.62397	0.916269	0.00436216	0.00922817
ABCC6	48	46	527	506	45	144	531	1981	184	48	2103	1254	129	120	1100	1374	1.45495	1.24117	1.70556	4.51222e-06	0.00924385
MGAT5	23	21	552	531	15	75	561	2050	86	69	2201	1233	45	66	1184	1428	0.777959	0.628833	0.962448	0.0202546	0.00927348
TBC1D3F	4	1	571	551	3	3	573	2122	16	1	2271	1301	36	37	1193	1457	1.63319	1.08268	2.46362	0.0194715	0.0093071
NECAB2	9	10	566	542	13	29	563	2096	53	14	2234	1288	23	26	1206	1468	1.46458	1.06386	2.01624	0.019483	0.00937564
CNN3	5	1	570	551	2	3	574	2122	20	7	2267	1295	5	1	1224	1493	2.32339	1.1674	4.62409	0.0118779	0.00942148
FAM47E-STBD1	2	5	573	547	3	10	573	2115	13	15	2274	1287	5	15	1224	1479	0.511585	0.304065	0.860737	0.00892423	0.00945259
RFX2	10	15	565	537	3	15	573	2110	37	28	2250	1274	32	58	1197	1436	0.690542	0.514079	0.927578	0.0135931	0.00964054
RIN1	40	31	535	521	15	38	561	2087	105	46	2182	1256	69	74	1160	1420	1.25226	1.02011	1.53725	0.031173	0.00970799
FAM132A	6	4	569	548	4	11	572	2114	27	4	2260	1298	8	7	1221	1487	2.01683	1.18418	3.43495	0.0104345	0.00976496
PRKRA	1	3	574	549	7	36	569	2089	9	6	2278	1296	5	18	1224	1476	0.56452	0.336825	0.946137	0.0273782	0.00981339
MSH5	14	17	561	535	4	44	572	2081	48	29	2239	1273	52	96	1177	1398	0.690862	0.539856	0.884106	0.00361309	0.00984775
BDH1	7	7	568	545	3	18	573	2107	14	18	2273	1284	7	15	1222	1479	0.570535	0.361819	0.899648	0.0136797	0.00986863
FGF11	6	7	569	545	0	3	576	2122	16	8	2271	1294	74	50	1155	1444	1.57377	1.14356	2.16583	0.00490125	0.00990391
DYNC2H1	78	67	497	485	56	252	520	1873	208	169	2079	1133	180	191	1049	1303	0.898441	0.790806	1.02072	0.0981495	0.00992301
SCUBE1	42	39	533	513	29	149	547	1976	192	116	2095	1186	45	85	1184	1409	0.828918	0.70199	0.978798	0.028018	0.00998286
CPA5	22	9	553	543	10	22	566	2103	64	26	2223	1276	36	36	1193	1458	1.47705	1.1158	1.95527	0.00603642	0.0100404
C17orf75	4	7	571	545	0	8	576	2117	10	16	2277	1286	18	24	1211	1470	0.584218	0.374168	0.912183	0.0160443	0.0100509
CCND1	2	0	573	552	3	3	573	2122	7	3	2280	1299	9	3	1220	1491	2.77846	1.2361	6.24532	0.00789637	0.0102318
CAPN13	21	13	554	539	19	65	557	2060	132	58	2155	1244	49	46	1180	1448	1.29226	1.04362	1.60015	0.0189497	0.0102648
LEMD1	46	65	529	487	52	262	524	1863	234	158	2053	1144	96	115	1133	1379	0.815003	0.708792	0.93713	0.00412846	0.0103594
ANK3	58	55	517	497	71	294	505	1831	282	134	2005	1168	149	142	1080	1352	1.13286	0.994173	1.29089	0.0628105	0.0104284
TREML4	19	20	556	532	0	5	576	2120	40	36	2247	1266	59	78	1170	1416	0.802543	0.622977	1.03387	0.0868845	0.0104362
TRAPPC3	7	0	568	552	0	2	576	2123	12	3	2275	1299	11	4	1218	1490	3.34947	1.52793	7.34254	0.00144753	0.0105941
CHP1	1	0	574	552	0	1	576	2124	10	0	2277	1302	0	0	1229	1494	19.3082	1.13149	329.482	0.0179924	0.0106397
TMEM31	0	2	575	550	0	1	576	2124	1	5	2286	1297	0	0	1229	1494	0.0817904	0.00948452	0.705325	0.00462557	0.0107299
CWC25	15	25	560	527	4	31	572	2094	60	46	2227	1256	21	27	1208	1467	0.712945	0.54047	0.94046	0.0166672	0.0107774
SATB1	4	6	571	546	1	11	575	2114	10	11	2277	1291	13	21	1216	1473	0.614121	0.379147	0.994716	0.0457321	0.010785
PEX5	11	5	564	547	9	30	567	2095	47	19	2240	1283	26	23	1203	1471	1.40063	1.01107	1.94029	0.0431988	0.0108736
LINC00923	1	2	574	550	0	1	576	2124	1	3	2286	1299	0	1	1229	1493	0.23649	0.0473029	1.18233	0.0575385	0.0108758
ESRRA	9	4	566	548	0	2	576	2123	32	14	2255	1288	87	75	1142	1419	1.43366	1.08824	1.88873	0.0101062	0.0109022
STRN4	17	11	558	541	7	16	569	2109	54	18	2233	1284	17	15	1212	1479	1.58017	1.12083	2.22777	0.00866558	0.010939
RABGGTB	6	9	569	543	0	5	576	2120	7	2	2280	1300	8	22	1221	1472	0.582304	0.332941	1.01843	0.0612472	0.0109459
FLT3LG	11	5	564	547	18	28	558	2097	50	29	2237	1273	19	19	1210	1475	1.36016	0.998972	1.85193	0.043852	0.0110209
VSTM1	6	5	569	547	12	20	564	2105	31	9	2256	1293	4	2	1225	1492	1.93279	1.21708	3.06938	0.00419992	0.0110872
MLXIPL	8	9	567	543	7	21	569	2104	33	32	2254	1270	11	17	1218	1477	0.735308	0.517668	1.04445	0.0787787	0.0110928
TASP1	12	13	563	539	2	22	574	2103	34	26	2253	1276	3	14	1226	1480	0.621846	0.4246	0.910722	0.0156077	0.0110946
FNDC3B	16	10	559	542	27	58	549	2067	84	44	2203	1258	70	59	1159	1435	1.37492	1.10507	1.71066	0.00370586	0.0110989
GRB7	9	7	566	545	6	43	570	2082	33	31	2254	1271	20	25	1209	1469	0.728782	0.526457	1.00886	0.0560017	0.0111506
ANKRD28	20	11	555	541	9	21	567	2104	61	22	2226	1280	38	39	1191	1455	1.44766	1.09109	1.92077	0.0101438	0.0111955
DLK1	4	1	571	551	2	7	574	2118	8	5	2279	1297	17	6	1212	1488	2.0032	1.0983	3.65367	0.0198124	0.0112375
NASP	14	18	561	534	66	263	510	1862	47	41	2240	1261	20	48	1209	1446	0.751194	0.609815	0.92535	0.00635012	0.0112562
ZNF70	1	4	574	548	2	15	574	2110	10	14	2277	1288	6	14	1223	1480	0.436306	0.249847	0.76192	0.00254444	0.0112596
KLRG2	1	2	574	550	1	2	575	2123	16	1	2271	1301	8	6	1221	1488	2.40072	1.12858	5.1068	0.0228852	0.0112989
NMBR	4	4	571	548	8	10	568	2115	16	5	2271	1297	13	11	1216	1483	1.72638	1.05545	2.82381	0.0252884	0.0113788
IFT27	6	3	569	549	6	10	570	2115	20	8	2267	1294	17	13	1212	1481	1.66464	1.05267	2.63236	0.0261128	0.0113816
TAS2R30	4	4	571	548	0	3	576	2122	19	3	2268	1299	11	4	1218	1490	2.33665	1.20455	4.53276	0.011338	0.0114166
HNRNPDL	3	9	572	543	3	26	573	2099	27	19	2260	1283	4	17	1225	1477	0.525275	0.34126	0.808515	0.00359884	0.0114406
CXorf66	4	0	571	552	4	10	572	2115	6	0	2281	1302	12	3	1217	1491	4.00132	1.86179	8.59956	0.000345816	0.0114883
MSX1	1	5	574	547	3	15	573	2110	6	1	2281	1301	3	3	1226	1491	0.861514	0.411776	1.80245	0.698198	0.011563
NIPAL2	5	1	570	551	1	3	575	2122	15	3	2272	1299	6	3	1223	1491	2.72027	1.24815	5.92867	0.00968599	0.0115697
POPDC3	10	6	565	546	5	12	571	2113	13	4	2274	1298	27	18	1202	1476	1.7531	1.14222	2.69068	0.00950556	0.0116285
RIMKLA	6	3	569	549	2	8	574	2117	9	11	2278	1291	5	16	1224	1478	0.600486	0.349032	1.0331	0.0602163	0.0116305
BOLL	4	1	571	551	6	15	570	2110	26	8	2261	1294	12	6	1217	1488	1.98133	1.20235	3.265	0.00662732	0.0116508
ANGPT2	15	12	560	540	9	19	567	2106	46	14	2241	1288	23	15	1206	1479	1.70527	1.20678	2.40967	0.00223544	0.0116909
RASA3	8	10	567	542	13	97	563	2028	27	21	2260	1281	14	23	1215	1471	0.632141	0.457433	0.873576	0.00574485	0.0116964
SLC17A8	14	10	561	542	14	31	562	2094	63	29	2224	1273	43	37	1186	1457	1.38289	1.05666	1.80984	0.016951	0.0117997
SRSF8	7	0	568	552	10	38	566	2087	17	3	2270	1299	7	2	1222	1492	1.9654	1.19575	3.23045	0.0105029	0.0118643
PCDHB10	6	11	569	541	7	44	569	2081	24	23	2263	1279	7	7	1222	1487	0.636002	0.429811	0.941109	0.0223467	0.0119872
UBASH3B	19	9	556	543	8	26	568	2099	64	18	2223	1284	40	25	1189	1469	1.8718	1.3832	2.53299	4.53329e-05	0.012176
IDNK	5	2	570	550	0	1	576	2124	43	13	2244	1289	3	9	1226	1485	1.45614	0.884235	2.39795	0.145137	0.0122032
PAQR3	2	0	573	552	7	6	569	2119	11	3	2276	1299	6	7	1223	1487	2.17563	1.13507	4.17009	0.0139239	0.0122544
LIPJ	2	2	573	550	24	59	552	2066	7	2	2280	1300	5	1	1224	1493	1.66348	1.07978	2.56272	0.0208932	0.0122643
GAL3ST4	23	22	552	530	7	54	569	2071	74	53	2213	1249	49	79	1180	1415	0.756732	0.605174	0.946245	0.0150075	0.0122796
POLD4	1	5	574	547	2	22	574	2103	9	6	2278	1296	3	12	1226	1482	0.421422	0.222956	0.796553	0.00747589	0.0122819
TMEM240	0	3	575	549	2	16	574	2109	3	2	2284	1300	5	14	1224	1480	0.429385	0.205288	0.898113	0.021216	0.012297
TIMMDC1	5	6	570	546	4	61	572	2064	18	17	2269	1285	15	17	1214	1477	0.585188	0.394736	0.86753	0.00852449	0.0123019
SEC61G	1	0	574	552	1	0	575	2125	4	0	2283	1302	0	0	1229	1494	Inf	NaN	NaN	0.0185258	0.0123043
EIF3J	2	3	573	549	0	17	576	2108	4	2	2283	1300	0	2	1229	1492	0.330781	0.117453	0.931571	0.0446428	0.0123395
PKLR	12	19	563	533	10	49	566	2076	85	56	2202	1246	32	69	1197	1425	0.70595	0.558746	0.891934	0.00357316	0.0123611
NPM3	0	0	575	552	1	13	575	2112	7	11	2280	1291	0	1	1229	1493	0.323303	0.13609	0.768053	0.007742	0.0124019
SLC35B1	8	4	567	548	54	134	522	1991	39	18	2248	1284	10	10	1219	1484	1.44519	1.10733	1.88612	0.00608986	0.0124147
RGS3	35	39	540	513	26	86	550	2039	165	125	2122	1177	88	123	1141	1371	0.828837	0.705045	0.974364	0.0216575	0.0124773
CLSTN3	38	29	537	523	18	52	558	2073	176	81	2111	1221	75	77	1154	1417	1.24341	1.03654	1.49156	0.0187824	0.0124779
DIRAS2	1	1	574	551	0	3	576	2122	3	10	2284	1292	2	2	1227	1492	0.316695	0.123203	0.814069	0.0100353	0.0125404
EMC2	6	2	569	550	2	4	574	2121	22	5	2265	1297	6	1	1223	1493	2.88023	1.43348	5.78714	0.00187386	0.0125727
SMAP2	2	1	573	551	17	24	559	2101	10	4	2277	1298	3	4	1226	1490	1.9828	1.18336	3.32232	0.00632626	0.0125777
MARVELD1	0	0	575	552	0	0	576	2125	1	1	2286	1301	0	4	1229	1490	0.148424	0.0143396	1.53628	0.0843098	0.0126622
TRAP1	32	19	543	533	21	85	555	2040	111	41	2176	1261	59	56	1170	1438	1.33906	1.08543	1.65195	0.00700625	0.0126765
GCM2	8	11	567	541	2	35	574	2090	22	17	2265	1285	27	37	1202	1457	0.692212	0.491026	0.975828	0.0378126	0.0127134
CC2D1B	32	21	543	531	56	152	520	1973	130	57	2157	1245	46	53	1183	1441	1.29751	1.07683	1.56341	0.00598545	0.0127544
TFAP2C	0	1	575	551	5	10	571	2115	15	3	2272	1299	2	2	1227	1492	1.9246	0.93658	3.9549	0.0740605	0.0129133
UGT1A10	14	10	561	542	21	50	555	2075	81	31	2206	1271	29	29	1200	1465	1.42618	1.09709	1.85398	0.00766187	0.0129498
FIZ1	0	2	575	550	2	13	574	2112	1	4	2286	1298	3	4	1226	1490	0.438659	0.176065	1.0929	0.0599277	0.0130796
SEC16A	59	45	516	507	117	378	459	1747	236	127	2051	1175	120	127	1109	1367	1.14624	1.00568	1.30644	0.040352	0.0131553
PLTP	11	17	564	535	7	47	569	2078	50	30	2237	1272	29	53	1200	1441	0.722325	0.548426	0.951366	0.0217098	0.0132609
SERPING1	2	5	573	547	1	8	575	2117	12	13	2275	1289	1	4	1228	1490	0.462682	0.243892	0.877743	0.0163301	0.0133149
UBQLN1	2	4	573	548	1	12	575	2113	6	5	2281	1297	4	12	1225	1482	0.463373	0.233852	0.918165	0.0265221	0.0133339
IFNL3	1	5	574	547	0	0	576	2125	1	1	2286	1301	1	5	1228	1489	0.25645	0.0694932	0.946378	0.0291936	0.0133934
CS	0	4	575	548	0	20	576	2105	8	5	2279	1297	1	4	1228	1490	0.30468	0.130777	0.709835	0.00732195	0.0134543
ZNF518B	18	25	557	527	4	26	572	2099	64	57	2223	1245	56	69	1173	1425	0.76043	0.60361	0.957992	0.0191873	0.0135016
ADGRA1	4	2	571	550	35	193	541	1932	13	9	2274	1293	5	19	1224	1475	0.637673	0.466497	0.871659	0.00458292	0.0136177
AKNAD1	34	31	541	521	26	62	550	2063	158	85	2129	1217	64	58	1165	1436	1.19623	0.993878	1.43978	0.0555175	0.0137568
HK2	19	21	556	531	16	49	560	2076	52	44	2235	1258	41	73	1188	1421	0.763113	0.602507	0.966533	0.0228765	0.013772
ZDHHC12	7	7	568	545	21	58	555	2067	40	14	2247	1288	40	30	1189	1464	1.4826	1.10982	1.98059	0.00761415	0.0138458
EFTUD2	26	22	549	530	21	68	555	2057	114	44	2173	1258	39	33	1190	1461	1.35516	1.08226	1.69689	0.00828449	0.0139408
SRPRB	2	3	573	549	0	3	576	2122	3	8	2284	1294	5	14	1224	1480	0.352308	0.169283	0.733215	0.0033663	0.0140506
PDXDC1	11	9	564	543	17	42	559	2083	31	15	2256	1287	23	18	1206	1476	1.37247	0.990242	1.90224	0.0544141	0.0140637
KLRF1	2	0	573	552	4	9	572	2116	9	1	2278	1301	1	0	1228	1494	3.119	1.22371	7.94975	0.0185021	0.0140844
CBX8	30	29	545	523	16	49	560	2076	114	42	2173	1260	49	43	1180	1451	1.35322	1.0848	1.68807	0.00745368	0.0140965
LRRC28	1	8	574	544	2	17	574	2108	6	5	2281	1297	9	17	1220	1477	0.492037	0.27839	0.869642	0.0130898	0.0141365
LYZL4	3	3	572	549	4	7	572	2118	18	5	2269	1297	8	6	1221	1488	1.74725	0.976611	3.126	0.0567502	0.0141433
CELF3	1	1	574	551	1	2	575	2123	11	2	2276	1300	4	0	1225	1494	3.38292	1.15144	9.93902	0.0187131	0.0142662
BCAS2	5	2	570	550	0	1	576	2124	13	0	2274	1302	3	1	1226	1493	5.25428	1.62111	17.0299	0.00332846	0.0143565
FABP1	3	0	572	552	0	3	576	2122	17	6	2270	1296	20	4	1209	1490	2.98711	1.55876	5.72429	0.000464109	0.0145188
APOBEC3A_B	0	1	575	551	0	0	576	2125	0	1	2287	1301	0	1	1229	1493	0	NaN	NaN	0.0610836	0.0145982
PSMB4	7	3	568	549	1	4	575	2121	35	10	2252	1292	15	16	1214	1478	1.58111	1.00943	2.47655	0.04645	0.014624
OR51V1	3	4	572	548	0	7	576	2118	10	9	2277	1293	7	17	1222	1477	0.525343	0.29666	0.930311	0.0274521	0.014682
ARL9	7	12	568	540	7	44	569	2081	40	38	2247	1264	18	23	1211	1471	0.659923	0.482729	0.902159	0.00855389	0.0146895
WDR38	10	13	565	539	5	33	571	2092	52	47	2235	1255	46	69	1183	1425	0.699917	0.543603	0.901179	0.00536809	0.0147102
UPB1	8	7	567	545	9	13	567	2112	46	20	2241	1282	20	19	1209	1475	1.40465	0.991753	1.98944	0.0514265	0.0147166
USP48	7	11	568	541	7	26	569	2099	34	9	2253	1293	51	42	1178	1452	1.38471	1.01941	1.88092	0.0385651	0.0147303
CAMSAP1	19	29	556	523	3	31	573	2094	115	80	2172	1222	33	44	1196	1450	0.765836	0.613311	0.956292	0.019018	0.0147338
C4orf51	8	7	567	545	25	50	551	2075	26	14	2261	1288	14	12	1215	1482	1.4348	1.02498	2.00847	0.0305988	0.0147386
PPP3CC	6	3	569	549	1	17	575	2108	1	8	2286	1294	14	24	1215	1470	0.55505	0.33242	0.926779	0.0221864	0.01476
FAM57B	6	5	569	547	3	4	573	2121	10	13	2277	1289	5	8	1224	1486	0.761537	0.444034	1.30607	0.302513	0.0148163
SVIP	7	2	568	550	1	2	575	2123	22	9	2265	1293	23	13	1206	1481	1.91415	1.18537	3.09099	0.00642812	0.0148652
AEBP1	10	18	565	534	11	48	565	2077	45	34	2242	1268	27	46	1202	1448	0.716937	0.543985	0.944876	0.0173307	0.01492
RFX4	15	23	560	529	16	46	560	2079	80	66	2207	1236	40	56	1189	1438	0.791021	0.63185	0.990288	0.0375461	0.0150252
CLDND2	5	8	570	544	30	81	546	2044	44	13	2243	1289	11	15	1218	1479	1.33016	0.980823	1.80391	0.0671645	0.0151457
C1orf53	0	6	575	546	0	7	576	2118	3	3	2284	1299	7	9	1222	1485	0.466887	0.217691	1.00135	0.0476222	0.0151495
SPARCL1	10	6	565	546	13	20	563	2105	32	11	2255	1291	26	29	1203	1465	1.50464	1.06892	2.11798	0.0174102	0.015156
PSME2	1	0	574	552	2	1	574	2124	7	1	2280	1301	7	4	1222	1490	3.18985	1.21915	8.34608	0.0120405	0.0151874
TOMM5	0	0	575	552	0	0	576	2125	0	3	2287	1299	1	4	1228	1490	0.14727	0.0198021	1.09526	0.0225505	0.0152098
SLC6A9	21	14	554	538	10	40	566	2085	81	71	2206	1231	23	43	1206	1451	0.741286	0.583356	0.941972	0.0132819	0.0153481
ADGRF4	18	9	557	543	3	31	573	2094	41	33	2246	1269	50	86	1179	1408	0.745138	0.577168	0.96199	0.024521	0.0153669
AMIGO2	2	4	573	548	2	14	574	2111	6	5	2281	1297	12	31	1217	1463	0.505916	0.302015	0.847478	0.00860672	0.0154239
KLK9	5	3	570	549	5	22	571	2103	17	21	2270	1281	3	13	1226	1481	0.554391	0.349267	0.879983	0.00989415	0.0155012
PRKCZ	7	3	568	549	6	15	570	2110	54	21	2233	1281	16	14	1213	1480	1.50407	1.0424	2.17022	0.0281136	0.0156639
MMP1	19	16	556	536	8	59	568	2066	44	35	2243	1267	18	26	1211	1468	0.751665	0.563068	1.00343	0.0541768	0.015688
CLEC2L	11	5	564	547	1	15	575	2110	15	20	2272	1282	6	11	1223	1483	0.632956	0.400223	1.00102	0.0486766	0.0158507
SH3GL1	16	11	559	541	10	15	566	2110	55	22	2232	1280	20	20	1209	1474	1.47409	1.06831	2.034	0.0164586	0.0158823
VWA9	11	21	564	531	6	44	570	2081	41	31	2246	1271	21	29	1208	1465	0.684277	0.506265	0.924882	0.0137282	0.0158996
FHAD1	16	21	559	531	42	123	534	2002	48	56	2239	1246	21	37	1208	1457	0.773318	0.615764	0.971184	0.0217969	0.0159018
OSTF1	0	1	575	551	18	37	558	2088	0	0	2287	1302	3	0	1226	1494	1.90836	1.1025	3.30325	0.0193824	0.0159745
NGEF	2	4	573	548	25	66	551	2059	40	15	2247	1287	16	13	1213	1481	1.40406	1.01694	1.93854	0.0385028	0.0160059
ETNK1	2	0	573	552	33	97	543	2028	13	4	2274	1298	5	8	1224	1486	1.29481	0.907377	1.84767	0.156112	0.0160238
C1GALT1	0	3	575	549	2	20	574	2105	7	8	2280	1294	0	3	1229	1491	0.334163	0.149373	0.747556	0.00555879	0.0160792
GNGT2	0	0	575	552	0	1	576	2124	8	1	2279	1301	1	0	1228	1494	4.06558	0.708581	23.3268	0.099456	0.0161323
MTMR8	10	8	565	544	19	48	557	2077	49	19	2238	1283	43	36	1186	1458	1.44745	1.09672	1.91036	0.0086214	0.0161625
EMILIN2	16	32	559	520	12	64	564	2061	54	36	2233	1266	47	60	1182	1434	0.776765	0.61207	0.985775	0.0377191	0.0162266
ARTN	0	2	575	550	0	2	576	2123	2	5	2285	1297	2	3	1227	1491	0.303888	0.0960689	0.961268	0.0300985	0.0162885
TMCO1	2	2	573	550	4	6	572	2119	5	0	2282	1302	3	1	1226	1493	2.76611	1.09956	6.95861	0.0275291	0.0162974
SPATA13	47	60	528	492	59	224	517	1901	198	146	2089	1156	155	206	1074	1288	0.839463	0.734683	0.959186	0.00960477	0.0163028
HIST1H4C	0	0	575	552	1	0	575	2125	0	0	2287	1302	3	0	1226	1494	Inf	NaN	NaN	0.010772	0.0163452
METTL9	2	4	573	548	10	19	566	2106	15	5	2272	1297	12	6	1217	1488	1.74909	1.06762	2.86556	0.0232679	0.0163864
GPR155	17	15	558	537	9	18	567	2107	101	36	2186	1266	17	20	1212	1474	1.42623	1.07764	1.88757	0.0127761	0.0164967
E2F5	0	0	575	552	0	2	576	2123	1	7	2286	1295	1	1	1228	1493	0.170371	0.0377458	0.768992	0.00680779	0.0166385
KDM1B	18	32	557	520	21	119	555	2006	75	54	2212	1248	38	33	1191	1461	0.799813	0.640473	0.998795	0.0490969	0.0166492
TSPAN3	0	2	575	550	0	4	576	2121	2	6	2285	1296	1	2	1228	1492	0.192579	0.0525676	0.705505	0.00601272	0.0167148
TAL2	11	21	564	531	3	18	573	2107	60	39	2227	1263	12	18	1217	1476	0.754569	0.554772	1.02632	0.0738332	0.0167509
SWSAP1	1	2	574	550	1	3	575	2122	1	0	2286	1302	11	2	1218	1492	3.00311	1.14557	7.87269	0.0203443	0.016773
CEACAM8	8	10	567	542	4	10	572	2115	37	27	2250	1275	7	27	1222	1467	0.660226	0.459322	0.949004	0.0238525	0.0167924
CHUK	20	15	555	537	3	4	573	2121	57	48	2230	1254	36	74	1193	1420	0.717569	0.556607	0.925078	0.00978304	0.0169182
SPRY4	14	9	561	543	8	15	568	2110	47	17	2240	1285	33	39	1196	1455	1.34154	0.986431	1.82447	0.0603072	0.0169294
SOGA1	47	33	528	519	91	318	485	1807	131	64	2156	1238	69	53	1160	1441	1.22937	1.04707	1.4434	0.0118814	0.0169668
WDR17	29	37	546	515	33	109	543	2016	116	107	2171	1195	68	82	1161	1412	0.801056	0.671769	0.955225	0.011827	0.0170016
PNO1	1	3	574	549	2	12	574	2113	22	6	2265	1296	22	12	1207	1482	1.6664	1.03053	2.69464	0.0387844	0.0171617
CFHR3	24	25	551	527	30	80	546	2045	115	47	2172	1255	50	50	1179	1444	1.28256	1.04165	1.5792	0.0187755	0.0172625
ANKS3	19	24	556	528	39	172	537	1953	102	60	2185	1242	66	114	1163	1380	0.806428	0.67244	0.967115	0.0205882	0.0172804
YBX2	21	20	554	532	31	73	545	2052	90	35	2197	1267	65	72	1164	1422	1.29202	1.04764	1.5934	0.0161213	0.0173096
CPN1	5	1	570	551	10	11	566	2114	32	15	2255	1287	8	8	1221	1486	1.6503	1.06173	2.56513	0.0202957	0.0173211
OR56A3	7	2	568	550	2	4	574	2121	11	2	2276	1300	13	7	1216	1487	2.57028	1.34752	4.90259	0.00328122	0.0173748
OSBP	8	14	567	538	3	20	573	2105	14	9	2273	1293	13	26	1216	1468	0.636752	0.419477	0.96657	0.0340832	0.0174194
TMEM200B	5	2	570	550	8	22	568	2103	13	6	2274	1296	9	5	1220	1489	1.5655	0.939636	2.60823	0.0832443	0.0174394
DAZAP2	2	1	573	551	1	4	575	2121	15	5	2272	1297	5	4	1224	1490	1.56879	0.771709	3.18914	0.214824	0.017489
SEC1P	0	2	575	550	0	0	576	2125	1	1	2286	1301	0	1	1229	1493	0.171906	0.0166666	1.7731	0.11229	0.0174899
KDM6A	5	4	570	548	6	36	570	2089	9	16	2278	1286	10	16	1219	1478	0.583718	0.373754	0.911632	0.0150896	0.0175249
THBS3	23	33	552	519	5	43	571	2082	81	51	2206	1251	51	77	1178	1417	0.769854	0.61711	0.960405	0.0213659	0.0175843
GPC5	8	4	567	548	4	50	572	2075	10	6	2277	1296	16	30	1213	1464	0.64411	0.426771	0.97213	0.0404547	0.0175852
PQBP1	1	0	574	552	1	0	575	2125	4	0	2283	1302	2	1	1227	1493	8.48685	1.01635	70.8681	0.0194402	0.0175999
ZNF616	9	9	566	543	5	59	571	2066	30	24	2257	1278	15	21	1214	1473	0.650397	0.460971	0.917663	0.0157563	0.0176574
CACNG4	2	0	573	552	0	4	576	2121	10	19	2277	1283	3	4	1226	1490	0.421257	0.221769	0.800191	0.00588009	0.0176574
TBX22	5	1	570	551	25	52	551	2073	17	9	2270	1293	21	19	1208	1475	1.55069	1.09834	2.18935	0.0108795	0.0176659
ATP7B	46	22	529	530	19	94	557	2031	139	67	2148	1235	68	63	1161	1431	1.236	1.02274	1.49372	0.0295687	0.0176695
BVES	1	6	574	546	6	34	570	2091	7	7	2280	1295	8	17	1221	1477	0.537852	0.3234	0.894511	0.0143383	0.0176705
TPM4	5	3	570	549	0	3	576	2122	7	11	2280	1291	2	9	1227	1485	0.457887	0.234771	0.89304	0.0192346	0.0176853
KRTAP6-2	0	0	575	552	1	28	575	2097	2	3	2285	1299	1	3	1228	1491	0.222017	0.0706371	0.697816	0.00652453	0.0177328
MRPS10	5	3	570	549	0	5	576	2120	23	4	2264	1298	15	10	1214	1484	1.97892	1.14011	3.43487	0.0161681	0.0178013
PYROXD2	40	30	535	522	11	41	565	2084	88	66	2199	1236	57	100	1172	1394	0.813762	0.665951	0.99438	0.0430203	0.0178482
LGI3	33	22	542	530	19	36	557	2089	102	54	2185	1248	62	61	1167	1433	1.27638	1.03375	1.57597	0.0214944	0.0178759
CHCHD10	0	1	575	551	0	5	576	2120	1	4	2286	1298	3	6	1226	1488	0.293161	0.0954901	0.900026	0.0224033	0.0179007
SCGB1A1	1	5	574	547	6	4	570	2121	11	5	2276	1297	15	5	1214	1489	1.97647	1.11996	3.48802	0.0123343	0.0179065
ARHGAP24	12	17	563	535	3	35	573	2090	52	42	2235	1260	46	65	1183	1429	0.717009	0.555474	0.925519	0.0107801	0.0179289
TCF19	5	14	570	538	7	39	569	2086	14	9	2273	1293	52	76	1177	1418	0.74128	0.553835	0.992164	0.0438226	0.017979
PALM2-AKAP2	0	0	575	552	0	0	576	2125	6	0	2281	1302	0	1	1229	1493	4.82264	0.468872	49.6038	0.176938	0.0179904
ZNF462	31	52	544	500	20	121	556	2004	129	88	2158	1214	75	83	1154	1411	0.804445	0.6742	0.959851	0.0159985	0.0180195
TBC1D30	16	7	559	545	9	30	567	2095	60	20	2227	1282	22	26	1207	1468	1.42445	1.04375	1.94402	0.0270137	0.0180287
AGPAT4	10	18	565	534	0	10	576	2115	34	28	2253	1274	14	18	1215	1476	0.663565	0.463742	0.949488	0.0249307	0.0181052
KXD1	1	11	574	541	0	7	576	2118	9	7	2278	1295	5	5	1224	1489	0.468712	0.243903	0.90073	0.0224328	0.0181708
C12orf71	1	1	574	551	2	2	574	2123	8	2	2279	1300	3	0	1226	1494	2.9962	1.0182	8.81677	0.0321489	0.0182144
UBE2Z	0	0	575	552	0	0	576	2125	0	3	2287	1299	0	3	1229	1491	0	NaN	NaN	0.0064165	0.0182383
PFDN5	3	8	572	544	0	1	576	2124	10	10	2277	1292	2	0	1227	1494	0.578764	0.290991	1.15113	0.113491	0.0182668
RTKN	6	13	569	539	12	77	564	2048	28	17	2259	1285	15	32	1214	1462	0.631126	0.455082	0.87527	0.00599211	0.0182796
CDK5R2	0	0	575	552	0	3	576	2122	0	0	2287	1302	0	2	1229	1492	0	NaN	NaN	0.122599	0.0182945
TMEM233	4	10	571	542	6	31	570	2094	17	13	2270	1289	2	8	1227	1486	0.587664	0.365564	0.944701	0.0263497	0.0183502
PACS1	4	8	571	544	4	40	572	2085	36	24	2251	1278	17	32	1212	1462	0.644791	0.457865	0.908031	0.0130339	0.0184595
ZNF131	4	3	571	549	13	97	563	2028	17	14	2270	1288	5	9	1224	1485	0.592884	0.399017	0.880944	0.0100418	0.0184851
FAHD2A	2	0	573	552	5	5	571	2120	7	3	2280	1299	8	6	1221	1488	2.08894	1.04327	4.18268	0.0287873	0.0185003
DISP1	27	20	548	532	21	85	555	2040	131	44	2156	1258	52	56	1177	1438	1.31038	1.06422	1.61348	0.0120369	0.0185098
NECAB3	3	5	572	547	22	129	554	1996	14	5	2273	1297	18	19	1211	1475	0.800806	0.575109	1.11508	0.197031	0.0185871
NCOA6	40	31	535	521	37	83	539	2042	138	73	2149	1229	94	95	1135	1399	1.23936	1.04178	1.47441	0.0143067	0.0187932
MAD1L1	22	22	553	530	16	94	560	2031	77	47	2210	1255	26	53	1203	1441	0.763085	0.605	0.962478	0.0237469	0.0188176
NFKBIB	8	7	567	545	9	21	567	2104	39	12	2248	1290	14	14	1215	1480	1.49847	1.022	2.19707	0.0380375	0.0188457
GPR33	0	1	575	551	0	1	576	2124	1	2	2286	1300	0	2	1229	1492	0.124901	0.0127582	1.22277	0.0452156	0.0188705
KRTAP5-3	1	1	574	551	1	4	575	2121	11	1	2276	1301	3	1	1226	1493	2.82446	1.0164	7.84884	0.0480372	0.0188762
TEX36-AS1	3	0	572	552	0	0	576	2125	4	0	2283	1302	1	1	1228	1493	7.69177	0.854832	69.2104	0.0403765	0.0188893
UTP20	46	51	529	501	90	251	486	1874	233	105	2054	1197	85	103	1144	1391	1.18297	1.02542	1.36473	0.0207909	0.0189851
KRTAP6-1	5	5	570	547	1	4	575	2121	10	16	2277	1286	2	3	1227	1491	0.530151	0.290889	0.96621	0.0310963	0.0189905
RPL14	1	1	574	551	5	3	571	2122	6	1	2281	1301	2	0	1227	1494	4.32211	1.45073	12.8767	0.00293652	0.0190407
TPCN2	13	19	562	533	39	184	537	1941	44	31	2243	1271	22	33	1207	1461	0.768945	0.606467	0.974953	0.0297579	0.0191142
GPANK1	111	120	464	432	25	114	551	2011	478	276	1809	1026	342	470	887	1024	0.894607	0.805054	0.994121	0.0389668	0.0191237
RASGRF1	6	6	569	546	10	25	566	2100	40	10	2247	1292	10	11	1219	1483	1.56928	1.05273	2.33928	0.0277814	0.0191396
TMEM184A	37	37	538	515	20	80	556	2045	138	57	2149	1245	33	90	1196	1404	0.899303	0.740721	1.09183	0.289915	0.0192488
TBX1	2	1	573	551	3	9	573	2116	14	3	2273	1299	7	6	1222	1488	1.7432	0.909937	3.33953	0.0972535	0.0193415
GIMAP7	0	2	575	550	2	13	574	2112	3	7	2284	1295	10	17	1219	1477	0.509239	0.277003	0.936179	0.0243415	0.0193534
KLF7	0	2	575	550	1	5	575	2120	4	10	2283	1292	4	7	1225	1487	0.380267	0.175398	0.824429	0.00843936	0.0194822
TMEM136	9	11	566	541	0	11	576	2114	21	18	2266	1284	4	5	1225	1489	0.652597	0.407732	1.04452	0.0776664	0.0194833
COL18A1	83	72	492	480	64	269	512	1856	310	204	1977	1098	144	223	1085	1271	0.850977	0.753711	0.960794	0.00913713	0.0196077
FOXK2	71	48	504	504	38	163	538	1962	245	109	2042	1193	135	114	1094	1380	1.29342	1.11914	1.49483	0.00053138	0.0196208
DCAF8L2	2	0	573	552	15	38	561	2087	14	1	2273	1301	12	12	1217	1482	1.74062	1.11205	2.72448	0.0169752	0.0196464
BBIP1	0	0	575	552	12	24	564	2101	8	2	2279	1300	4	2	1225	1492	2.00854	1.10723	3.64353	0.0203735	0.019665
ENTHD1	13	5	562	547	6	11	570	2114	47	19	2240	1283	34	33	1195	1461	1.47807	1.07154	2.03883	0.0162852	0.0197246
PTH	0	0	575	552	0	1	576	2124	0	3	2287	1299	0	0	1229	1494	0	NaN	NaN	0.0220112	0.0197883
ACOT7	2	3	573	549	7	48	569	2077	7	8	2280	1294	3	7	1226	1487	0.529374	0.306587	0.914053	0.0201938	0.0198143
C6orf1	3	0	572	552	2	2	574	2123	3	1	2284	1301	5	3	1224	1491	2.84933	1.03638	7.83365	0.0319845	0.0199912
CD68	2	4	573	548	8	65	568	2060	16	8	2271	1294	2	17	1227	1477	0.489971	0.307195	0.781497	0.00284246	0.0200333
CCL21	1	4	574	548	0	2	576	2123	3	2	2284	1300	0	3	1229	1491	0.308983	0.0903128	1.05711	0.0592435	0.0200858
EQTN	9	9	566	543	6	20	570	2105	35	29	2252	1273	17	38	1212	1456	0.695916	0.502188	0.964378	0.0275944	0.0200883
FOCAD	61	84	514	468	93	361	483	1764	274	190	2013	1112	159	208	1070	1286	0.845067	0.749431	0.952906	0.00577334	0.0202224
YTHDC2	23	24	552	528	31	95	545	2030	171	75	2116	1227	37	42	1192	1452	1.20034	0.988764	1.45718	0.0653973	0.0202521
GLRB	10	7	565	545	17	51	559	2074	50	18	2237	1284	6	1	1223	1493	1.51819	1.07147	2.15118	0.0192762	0.0202745
NDUFAF4	1	4	574	548	0	7	576	2118	1	1	2286	1301	0	1	1229	1493	0.183777	0.035645	0.94751	0.0330217	0.0202834
ZNF580	2	0	573	552	1	1	575	2124	2	0	2285	1302	2	0	1227	1494	16.8582	1.26264	225.081	0.011674	0.0203627
TCEB3CL2	0	0	575	552	7	7	569	2118	0	0	2287	1302	3	2	1226	1492	3.00316	1.19656	7.53738	0.0118465	0.0204042
TET1	15	15	560	537	10	72	566	2053	61	45	2226	1257	19	26	1210	1468	0.747614	0.571203	0.978508	0.035508	0.0204706
ZNF451	18	26	557	526	11	52	565	2073	77	56	2210	1246	19	25	1210	1469	0.776487	0.603989	0.998249	0.0477166	0.0205254
PLA2G5	1	0	574	552	2	1	574	2124	2	0	2285	1302	5	2	1224	1492	4.97311	1.28889	19.1885	0.0100665	0.0205308
SLFN12	7	5	568	547	32	118	544	2007	39	16	2248	1286	27	14	1202	1480	1.3139	0.994875	1.73524	0.0574339	0.0206459
MGLL	11	3	564	549	13	29	563	2096	42	25	2245	1277	36	33	1193	1461	1.32049	0.979702	1.77982	0.0634901	0.0206487
FAM64A	3	0	572	552	8	25	568	2100	13	3	2274	1299	16	16	1213	1478	1.47555	0.925387	2.3528	0.106725	0.0206615
GLA	1	1	574	551	0	0	576	2125	1	4	2286	1298	0	0	1229	1494	0.278227	0.0556348	1.3914	0.0862072	0.0207413
SH3D19	72	82	503	470	16	75	560	2050	251	175	2036	1127	170	212	1059	1282	0.85955	0.752444	0.981902	0.0254803	0.0207939
PA2G4	0	2	575	550	1	0	575	2125	12	3	2275	1299	1	0	1228	1494	1.94339	0.699698	5.39769	0.187217	0.0209705
ATP2B1	5	8	570	544	1	6	575	2119	23	19	2264	1283	11	24	1218	1470	0.618966	0.406763	0.941871	0.0244097	0.0209801
ZNF563	7	3	568	549	7	9	569	2116	27	10	2260	1292	9	7	1220	1487	1.83225	1.1336	2.9615	0.0107533	0.0210615
OGFOD2	18	9	557	543	4	27	572	2098	42	37	2245	1265	18	38	1211	1456	0.721127	0.533573	0.974607	0.0331151	0.0210823
PIH1D2	4	2	571	550	2	2	574	2123	26	13	2261	1289	20	14	1209	1480	1.49788	0.953194	2.35382	0.0733024	0.0211679
ZNF525	7	6	568	546	15	19	561	2106	20	8	2267	1294	25	25	1204	1469	1.55064	1.07648	2.23365	0.0152567	0.0212148
PIK3AP1	8	9	567	543	8	61	568	2064	30	27	2257	1275	13	21	1216	1473	0.632709	0.450956	0.887716	0.00809581	0.0212226
TMEM161B	3	2	572	550	17	33	559	2092	23	8	2264	1294	4	8	1225	1486	1.5225	0.989945	2.34156	0.0513179	0.0212297
CNR2	4	5	571	547	3	8	573	2117	26	11	2261	1291	17	10	1212	1484	1.46754	0.930409	2.31476	0.0954343	0.0213374
CEP76	7	14	568	538	14	45	562	2080	25	28	2262	1274	14	15	1215	1479	0.750779	0.537987	1.04774	0.0815931	0.0214762
FAS	1	3	574	549	0	3	576	2122	0	3	2287	1299	2	3	1227	1491	0.291326	0.0826313	1.0271	0.0376688	0.0215385
LRPPRC	15	20	560	532	10	64	566	2061	92	68	2195	1234	25	36	1204	1458	0.738722	0.583604	0.935068	0.0119784	0.0215784
PTDSS2	6	6	569	546	3	17	573	2108	30	27	2257	1275	8	23	1221	1471	0.596181	0.405077	0.877444	0.00820809	0.0215932
DCANP1	30	12	545	540	7	15	569	2110	79	45	2208	1257	47	41	1182	1453	1.33329	1.03922	1.71057	0.0217716	0.0216057
OTOP3	16	22	559	530	35	82	541	2043	96	39	2191	1263	92	117	1137	1377	1.14306	0.945933	1.38127	0.164303	0.0216248
DNAH8	99	106	476	446	181	734	395	1391	440	267	1847	1035	218	338	1011	1156	0.847756	0.766809	0.937248	0.00127	0.0216435
KSR1	14	9	561	543	23	37	553	2088	53	22	2234	1280	26	31	1203	1463	1.45511	1.09483	1.93395	0.00832407	0.0216439
SPINK14	1	0	574	552	0	1	576	2124	5	0	2282	1302	1	0	1228	1494	13.3753	0.797832	224.229	0.0504313	0.0216936
TSPAN1	17	23	558	529	19	102	557	2023	71	48	2216	1254	20	43	1209	1451	0.710711	0.559371	0.902997	0.00530176	0.0217053
MRC1	2	7	573	545	0	3	576	2122	6	5	2281	1297	6	8	1223	1486	0.584322	0.29433	1.16003	0.122596	0.0217666
RRP12	52	45	523	507	71	228	505	1897	168	75	2119	1227	108	106	1121	1388	1.2266	1.05462	1.42663	0.0081169	0.0217978
WDR34	18	6	557	546	19	47	557	2078	60	37	2227	1265	27	14	1202	1480	1.41546	1.07064	1.87132	0.0126606	0.0218121
PLA2G3	7	4	568	548	14	25	562	2100	24	12	2263	1290	14	10	1215	1484	1.58705	1.06564	2.3636	0.0192724	0.021863
TEKT2	32	27	543	525	29	132	547	1993	116	81	2171	1221	99	163	1130	1331	0.793961	0.671969	0.938101	0.0066793	0.0218793
MAN2A1	17	15	558	537	19	89	557	2036	40	37	2247	1265	35	47	1194	1447	0.792475	0.616496	1.01869	0.0674465	0.0218902
LRFN3	21	16	554	536	4	14	572	2111	68	51	2219	1251	25	53	1204	1441	0.760619	0.587277	0.985126	0.0375001	0.0220517
DUSP2	2	3	573	549	0	5	576	2120	4	7	2283	1295	5	5	1224	1489	0.55443	0.260049	1.18206	0.119887	0.0220696
NPFFR2	21	25	554	527	7	44	569	2081	58	38	2229	1264	48	72	1181	1422	0.79473	0.626217	1.00859	0.0599138	0.0221337
ZNF425	6	7	569	545	3	28	573	2097	40	36	2247	1266	22	36	1207	1458	0.648734	0.472216	0.891237	0.00742857	0.022182
WDR1	11	12	564	540	4	22	572	2103	37	33	2250	1269	9	24	1220	1470	0.625243	0.444074	0.880325	0.00672893	0.0222217
RPS3A	1	2	574	550	0	0	576	2125	0	1	2287	1301	0	1	1229	1493	0.231597	0.026479	2.02565	0.143836	0.0222522
ECM2	9	9	566	543	4	17	572	2108	29	34	2258	1268	8	7	1221	1487	0.676039	0.462692	0.987758	0.0378033	0.0222566
MRPS31	0	2	575	550	0	2	576	2123	17	4	2270	1298	9	5	1220	1489	1.78053	0.882914	3.59071	0.107943	0.022258
SCN10A	61	86	514	466	85	358	491	1767	314	221	1973	1081	152	171	1077	1323	0.849469	0.753847	0.95722	0.00717769	0.0222742
RAI1	28	21	547	531	39	101	537	2024	114	53	2173	1249	67	82	1162	1412	1.20007	0.992811	1.45061	0.0581652	0.0222883
SLC29A1	1	4	574	548	1	13	575	2112	15	10	2272	1292	4	17	1225	1477	0.470514	0.26831	0.825104	0.00897233	0.0222906
PDCD2L	5	2	570	550	5	9	571	2116	10	4	2277	1298	19	17	1210	1477	1.55925	0.958101	2.53757	0.069891	0.0223125
GALNT11	8	8	567	544	67	314	509	1811	23	16	2264	1286	6	25	1223	1469	0.713006	0.561663	0.905129	0.00520987	0.022332
BRD8	40	48	535	504	14	50	562	2075	181	126	2106	1176	84	122	1145	1372	0.822312	0.698294	0.968355	0.0185147	0.0224962
PCDHA11	5	8	570	544	3	20	573	2105	22	17	2265	1285	2	16	1227	1478	0.522887	0.330184	0.828055	0.00558644	0.0225322
FFAR1	12	5	563	547	0	4	576	2121	34	19	2253	1283	38	21	1191	1473	1.57521	1.09878	2.25822	0.0118047	0.022544
ZNF735	0	1	575	551	0	0	576	2125	0	1	2287	1301	0	4	1229	1490	0	NaN	NaN	0.0148916	0.0226043
AGO1	1	2	574	550	4	4	572	2121	3	1	2284	1301	5	1	1224	1493	2.52676	1.01081	6.31624	0.0335244	0.0226178
WISP3	2	0	573	552	16	44	560	2081	20	3	2267	1299	3	4	1226	1490	1.73088	1.08563	2.75963	0.0245389	0.022736
CEP85	28	37	547	515	12	30	564	2095	111	77	2176	1225	65	111	1164	1383	0.785782	0.648788	0.951702	0.0130147	0.0227607
TMEM147	1	4	574	548	1	3	575	2122	4	6	2283	1296	1	3	1228	1491	0.416016	0.167763	1.03163	0.0447374	0.0227676
DPM1	5	10	570	542	3	16	573	2109	20	16	2267	1286	17	29	1212	1465	0.669276	0.452964	0.988886	0.0424813	0.0227999
DET1	6	3	569	549	7	10	569	2115	43	12	2244	1290	8	20	1221	1474	1.40304	0.935886	2.10337	0.101528	0.0228966
TPK1	5	5	570	547	3	8	573	2117	19	23	2268	1279	6	11	1223	1483	0.625159	0.396421	0.985882	0.036784	0.0229353
SEMG1	15	7	560	545	5	16	571	2109	27	31	2260	1271	18	25	1211	1469	0.811478	0.57893	1.13744	0.215449	0.0229559
LDHD	7	8	568	544	16	35	560	2090	25	12	2262	1290	21	18	1208	1476	1.34622	0.948837	1.91002	0.0902999	0.0231085
CLECL1	2	1	573	551	15	32	561	2093	8	3	2279	1299	2	1	1227	1493	1.74475	1.02027	2.98368	0.0390292	0.0232771
CUL4A	1	4	574	548	2	7	574	2118	1	6	2286	1296	3	13	1226	1481	0.306623	0.135987	0.691373	0.00149521	0.0232774
ZBTB6	12	15	563	537	4	22	572	2103	48	35	2239	1267	21	15	1208	1479	0.914914	0.668291	1.25255	0.577124	0.0233161
ZNF326	1	3	574	549	5	10	571	2115	15	4	2272	1298	23	15	1206	1479	1.74134	1.0779	2.81311	0.021772	0.0233205
NDUFS8	1	4	574	548	1	9	575	2116	5	5	2282	1297	2	3	1227	1491	0.491701	0.214002	1.12975	0.089733	0.0234394
TCF21	13	6	562	546	8	18	568	2107	48	14	2239	1288	35	40	1194	1454	1.46604	1.07342	2.00228	0.0163435	0.023453
GSTO1	31	30	544	522	13	51	563	2074	149	65	2138	1237	89	77	1140	1417	1.27002	1.0512	1.5344	0.0134139	0.0234578
LPAR6	6	4	569	548	1	4	575	2121	18	3	2269	1299	7	2	1222	1492	2.48059	1.23905	4.96617	0.00918188	0.0234615
GPR1	23	36	552	516	27	119	549	2006	136	90	2151	1212	59	77	1170	1417	0.832106	0.69418	0.997436	0.0465653	0.0235445
IZUMO3	1	6	574	546	4	14	572	2111	3	2	2284	1300	1	7	1228	1487	0.501752	0.232793	1.08145	0.0634716	0.0235631
CCNT1	2	2	573	550	10	29	566	2096	15	1	2272	1301	7	10	1222	1484	1.4727	0.891483	2.43286	0.140123	0.0235894
CNNM1	11	12	564	540	11	28	565	2097	36	12	2251	1290	44	38	1185	1456	1.39948	1.0359	1.89067	0.0281431	0.0235923
KCNB2	9	7	566	545	3	37	573	2088	37	24	2250	1278	22	44	1207	1450	0.687404	0.498963	0.947013	0.0239023	0.0237195
ANGPT4	17	19	558	533	8	36	568	2089	66	24	2221	1278	25	39	1204	1455	1.04103	0.789152	1.3733	0.779568	0.0237337
COBL	25	20	550	532	34	81	542	2044	90	44	2197	1258	52	46	1177	1448	1.32811	1.07234	1.64489	0.00852074	0.0237444
COQ6	22	28	553	524	10	42	566	2083	76	38	2211	1264	24	47	1205	1447	0.860848	0.670921	1.10454	0.242529	0.0237872
CYBRD1	10	10	565	542	4	40	572	2085	32	31	2255	1271	30	33	1199	1461	0.743814	0.546606	1.01217	0.0596561	0.0237914
UBR4	41	53	534	499	73	342	503	1783	206	106	2081	1196	91	160	1138	1334	0.827016	0.718928	0.951354	0.00835495	0.0238914
DPH5	2	4	573	548	2	12	574	2113	12	9	2275	1293	5	17	1224	1477	0.533864	0.306279	0.930561	0.0258334	0.0239432
C2CD3	45	68	530	484	56	244	520	1881	223	139	2064	1163	125	198	1104	1296	0.794756	0.694552	0.909416	0.000837226	0.0239498
TK1	3	9	572	543	2	9	574	2116	5	6	2282	1296	9	12	1220	1482	0.619966	0.350769	1.09576	0.0921489	0.0239815
NNAT	0	0	575	552	2	0	574	2125	0	0	2287	1302	1	0	1228	1494	Inf	NaN	NaN	0.00544939	0.0240395
RASEF	4	14	571	538	6	34	570	2091	37	26	2250	1276	14	26	1215	1468	0.646363	0.459824	0.908575	0.0118563	0.0240614
HOXD10	5	2	570	550	7	7	569	2118	32	11	2255	1291	7	5	1222	1489	1.9987	1.21297	3.29339	0.00463478	0.0240864
NEK3	43	22	532	530	17	49	559	2076	133	65	2154	1237	49	46	1180	1448	1.32357	1.07698	1.62661	0.00737421	0.0241081
CSTA	0	0	575	552	1	1	575	2124	6	0	2281	1302	1	0	1228	1494	16.4958	1.11851	243.278	0.0187026	0.0241571
TAS2R38	6	15	569	537	4	17	572	2108	22	20	2265	1282	10	10	1219	1484	0.682269	0.453485	1.02647	0.0620058	0.024158
CERCAM	17	9	558	543	12	27	564	2098	61	25	2226	1277	39	34	1190	1460	1.48614	1.12189	1.96866	0.00532348	0.0241654
PAPPA	31	25	544	527	65	207	511	1918	127	64	2160	1238	84	78	1145	1416	1.20887	1.02151	1.4306	0.02698	0.0241893
PPP5D1	2	2	573	550	0	25	576	2100	4	2	2283	1300	0	1	1229	1493	0.300419	0.106629	0.846404	0.0301905	0.0242144
C1orf137	0	6	575	546	0	2	576	2123	9	7	2278	1295	0	1	1229	1493	0.387424	0.163052	0.920549	0.0323849	0.0242275
NHLRC3	9	11	566	541	6	27	570	2098	27	22	2260	1280	48	77	1181	1417	0.745465	0.564504	0.984436	0.0373502	0.0243097
CDC42EP4	12	18	563	534	4	24	572	2101	37	37	2250	1265	40	37	1189	1457	0.809363	0.609744	1.07433	0.13841	0.0245887
ARSE	27	33	548	519	29	96	547	2029	116	86	2171	1216	36	68	1193	1426	0.787489	0.649364	0.954994	0.0140766	0.0247017
ATP5J2	0	1	575	551	1	5	575	2120	4	5	2283	1297	1	4	1228	1490	0.423477	0.156695	1.14447	0.0768127	0.0247525
OR5A1	8	13	567	539	3	4	573	2121	37	10	2250	1292	37	23	1192	1471	1.66436	1.16088	2.38621	0.00503737	0.024754
BARHL2	8	3	567	549	8	12	568	2113	21	10	2266	1292	14	12	1215	1482	1.61358	1.03674	2.51139	0.0293101	0.0247711
RNF32	18	15	557	537	5	43	571	2082	56	36	2231	1266	9	25	1220	1469	0.739569	0.548177	0.997784	0.0517756	0.0248389
ALS2	26	15	549	537	28	83	548	2042	83	33	2204	1269	46	52	1183	1442	1.30239	1.04111	1.62923	0.0210343	0.0250726
C8orf34-AS1	0	0	575	552	0	0	576	2125	3	0	2284	1302	1	0	1228	1494	Inf	NaN	NaN	0.0914603	0.0250869
SRSF9	2	0	573	552	1	4	575	2121	3	1	2284	1301	3	0	1226	1494	3.02322	0.853865	10.7041	0.0823668	0.025113
RGR	4	10	571	542	7	20	569	2105	14	16	2273	1286	2	6	1227	1488	0.609877	0.37659	0.98768	0.035283	0.0251975
GTSF1	2	0	573	552	1	1	575	2124	4	1	2283	1301	4	1	1225	1493	4.1645	1.08461	15.9901	0.0221061	0.0252137
PDLIM4	0	4	575	548	3	18	573	2107	5	6	2282	1296	3	12	1226	1482	0.383261	0.190681	0.770339	0.00452051	0.0253114
ANKS4B	3	9	572	543	1	4	575	2121	18	17	2269	1285	15	28	1214	1466	0.584673	0.382737	0.893154	0.011752	0.0254775
ADRA1B	6	5	569	547	0	10	576	2115	6	5	2281	1297	4	5	1225	1489	0.720715	0.367293	1.41421	0.351948	0.025558
TOM1L2	10	4	565	548	9	8	567	2117	20	9	2267	1293	11	10	1218	1484	1.81445	1.14463	2.87626	0.0080618	0.0255778
PRMT3	66	64	509	488	31	81	545	2044	320	176	1967	1126	154	138	1075	1356	1.16787	1.02053	1.33648	0.0231126	0.0256478
PGLYRP1	1	5	574	547	1	10	575	2115	8	7	2279	1295	8	14	1221	1480	0.552223	0.304968	0.999943	0.0483019	0.0256623
CYR61	1	5	574	547	10	59	566	2066	14	10	2273	1292	3	5	1226	1489	0.630558	0.393965	1.00923	0.0538436	0.0259761
PIM3	1	2	574	550	0	5	576	2120	2	5	2285	1297	1	1	1228	1493	0.307573	0.0951128	0.994621	0.0394238	0.0259966
ZNF720	0	2	575	550	0	0	576	2125	7	6	2280	1296	2	10	1227	1484	0.387412	0.167956	0.893617	0.0243412	0.0262742
BRD4	42	46	533	506	9	39	567	2086	114	78	2173	1224	104	129	1125	1365	0.895422	0.75061	1.06817	0.218633	0.0262958
SOCS4	6	7	569	545	0	8	576	2117	19	16	2268	1286	5	14	1224	1480	0.574156	0.3529	0.934132	0.0264335	0.0263084
FBXO28	7	7	568	545	3	8	573	2117	29	30	2258	1272	10	18	1219	1476	0.666564	0.454321	0.97796	0.0340038	0.0263637
F12	8	10	567	542	4	13	572	2112	47	14	2240	1288	37	37	1192	1457	1.33379	0.968131	1.83755	0.0801919	0.0263938
LY6K	0	0	575	552	15	24	561	2101	2	1	2285	1301	1	2	1228	1492	1.98374	1.07468	3.66178	0.0223052	0.0264345
CHP2	12	22	563	530	4	2	572	2123	27	23	2260	1279	20	32	1209	1462	0.726781	0.519198	1.01736	0.0575438	0.0265657
MBTPS2	1	1	574	551	0	8	576	2117	1	4	2286	1298	3	4	1226	1490	0.379663	0.134065	1.07518	0.0609551	0.0265946
LDB3	36	24	539	528	27	74	549	2051	117	44	2170	1258	95	110	1134	1384	1.2803	1.06368	1.54104	0.00910184	0.0266028
VPS41	13	14	562	538	14	62	562	2063	41	30	2246	1272	26	52	1203	1442	0.733399	0.558381	0.963274	0.0251559	0.0266144
FAM209B	1	1	574	551	0	1	576	2124	3	1	2284	1301	10	3	1219	1491	2.60994	0.975152	6.98538	0.0469982	0.026634
MRPL28	8	4	567	548	16	170	560	1955	39	27	2248	1275	20	14	1209	1480	0.665649	0.500123	0.885961	0.00664429	0.0266592
OMA1	4	6	571	546	1	7	575	2118	21	20	2266	1282	35	50	1194	1444	0.736496	0.524153	1.03486	0.0755847	0.026662
TIMM22	4	5	571	547	1	3	575	2122	13	11	2274	1291	1	8	1228	1486	0.578139	0.314319	1.06339	0.0753447	0.0266947
MAGI1	27	29	548	523	27	103	549	2022	110	69	2177	1233	74	133	1155	1361	0.806569	0.673789	0.965515	0.0189669	0.0267216
ADGRG6	8	8	567	544	9	59	567	2066	54	36	2233	1266	42	76	1187	1418	0.71819	0.557536	0.925135	0.0108467	0.0267218
ZG16	1	1	574	551	1	7	575	2118	3	6	2284	1296	1	2	1228	1492	0.432201	0.162588	1.1489	0.0770293	0.0267684
UNC119	3	7	572	545	2	13	574	2112	11	15	2276	1287	11	14	1218	1480	0.585687	0.36055	0.951406	0.0268248	0.0268802
CBLB	23	15	552	537	21	43	555	2082	76	36	2211	1266	54	50	1175	1444	1.37799	1.09009	1.74193	0.00659226	0.0269923
DYRK1A	3	5	572	547	2	15	574	2110	15	9	2272	1293	11	28	1218	1466	0.599009	0.376636	0.952676	0.0311688	0.0270076
GPATCH3	15	17	560	535	16	51	560	2074	38	35	2249	1267	36	44	1193	1450	0.863205	0.663649	1.12277	0.264462	0.0270108
HOXD11	1	1	574	551	5	8	571	2117	5	1	2282	1301	18	12	1211	1482	1.9597	1.09782	3.49821	0.0202042	0.0271446
ZNF569	7	9	568	543	10	30	566	2095	26	22	2261	1280	8	19	1221	1475	0.745	0.5149	1.07793	0.110435	0.0272023
SNAP23	3	4	572	548	11	59	565	2066	12	11	2275	1291	6	10	1223	1484	0.675768	0.436221	1.04686	0.0767961	0.0272307
ITGA3	40	36	535	516	22	77	554	2048	149	65	2138	1237	70	69	1159	1425	1.21798	1.01126	1.46695	0.0383557	0.0272309
OR11H4	8	10	567	542	0	8	576	2117	26	19	2261	1283	2	8	1227	1486	0.637935	0.401463	1.0137	0.0604448	0.0273573
EMX1	0	0	575	552	2	1	574	2124	1	0	2286	1302	3	1	1226	1493	5.40232	1.00781	28.959	0.0262572	0.0274837
ST3GAL5	13	4	562	548	5	15	571	2110	38	18	2249	1284	53	52	1176	1442	1.33381	0.994684	1.78856	0.0536104	0.0276023
PGK2	4	10	571	542	4	18	572	2107	30	4	2257	1298	21	8	1208	1486	1.83056	1.17668	2.84781	0.00816642	0.0276662
ZNF774	14	9	561	543	13	96	563	2029	25	20	2262	1282	16	23	1213	1471	0.719973	0.52564	0.986154	0.0431872	0.0278862
LINC01105	15	22	560	530	20	63	556	2062	67	54	2220	1248	24	44	1205	1450	0.760685	0.597795	0.96796	0.023633	0.0279523
VAX2	10	8	565	544	12	27	564	2098	39	16	2248	1286	7	6	1222	1488	1.42859	0.976417	2.09017	0.0631622	0.028024
OR4B1	8	18	567	534	6	51	570	2074	46	29	2241	1273	13	21	1216	1473	0.671103	0.488385	0.922181	0.0151268	0.0280923
GIT2	124	95	451	457	166	512	410	1613	439	213	1848	1089	227	227	1002	1267	1.25668	1.13107	1.39624	2.04069e-05	0.0281248
FAM151B	3	1	572	551	17	38	559	2087	14	13	2273	1289	18	8	1211	1486	1.46076	0.985282	2.16568	0.0507553	0.0282322
AIMP1	5	4	570	548	2	8	574	2117	5	10	2282	1292	4	7	1225	1487	0.603382	0.323863	1.12415	0.0982571	0.0282339
CRYBB2	20	18	555	534	2	8	574	2117	70	51	2217	1251	76	122	1153	1372	0.786721	0.634422	0.97558	0.0285794	0.0282698
UBE2H	0	2	575	550	12	25	564	2100	3	1	2284	1301	2	0	1227	1494	1.67436	0.890352	3.14872	0.102003	0.0282851
ABCC5	5	8	570	544	5	30	571	2095	30	23	2257	1279	17	31	1212	1463	0.675711	0.475518	0.960185	0.0285551	0.02833
PITPNA	0	1	575	551	0	3	576	2122	1	4	2286	1298	0	1	1229	1493	0.0871662	0.00947247	0.802109	0.00988054	0.0283352
DAB2	5	3	570	549	4	33	572	2092	17	17	2270	1285	6	12	1223	1482	0.603947	0.382383	0.953893	0.0303809	0.0283526
CCDC93	9	6	566	546	18	41	558	2084	41	23	2246	1279	21	13	1208	1481	1.39935	1.01566	1.92799	0.0358027	0.0283615
PCDHGB4	11	10	564	542	13	37	563	2088	45	16	2242	1286	32	21	1197	1473	1.52691	1.1165	2.08819	0.00788578	0.0285334
USP2-AS1	0	1	575	551	0	0	576	2125	0	2	2287	1300	0	0	1229	1494	0	NaN	NaN	0.0344418	0.0286007
GLYAT	10	15	565	537	11	70	565	2055	53	41	2234	1261	18	29	1211	1465	0.684043	0.517072	0.904933	0.0078921	0.0286094
ALPPL2	4	8	571	544	2	7	574	2118	10	9	2277	1293	4	9	1225	1485	0.606759	0.341165	1.07912	0.0830645	0.0286195
C6orf52	7	16	568	536	6	31	570	2094	33	21	2254	1281	22	36	1207	1458	0.720858	0.521243	0.996918	0.0479215	0.0286635
MOGAT2	14	9	561	543	5	16	571	2109	52	16	2235	1286	72	70	1157	1424	1.4071	1.08267	1.82875	0.0109287	0.0289544
MAGEA4	11	21	564	531	2	25	574	2100	34	31	2253	1271	42	53	1187	1441	0.702303	0.529705	0.931139	0.0137139	0.028982
ATOH8	4	16	571	536	4	4	572	2121	57	14	2230	1288	74	77	1155	1417	1.27219	0.980019	1.65146	0.071356	0.0291245
DUSP26	3	1	572	551	4	17	572	2108	21	4	2266	1298	11	9	1218	1485	1.70583	1.0058	2.89309	0.0532709	0.0291824
TFB2M	12	2	563	550	3	7	573	2118	28	7	2259	1295	11	14	1218	1480	1.84687	1.14876	2.9692	0.0111933	0.029215
GCSAML	0	1	575	551	0	2	576	2123	2	4	2285	1298	0	1	1229	1493	0.18383	0.0352482	0.958731	0.03106	0.0292271
SIN3B	11	9	564	543	15	69	561	2056	20	23	2267	1279	7	11	1222	1483	0.722133	0.509138	1.02423	0.0632472	0.0292363
LRRN4CL	2	1	573	551	7	10	569	2115	5	2	2282	1300	0	1	1229	1493	1.90643	0.86744	4.18989	0.0920182	0.0292788
TREX2	4	10	571	542	0	6	576	2119	10	8	2277	1294	9	21	1220	1473	0.499161	0.295672	0.842695	0.0090038	0.0293197
EIF4EBP1	0	0	575	552	0	2	576	2123	0	2	2287	1300	1	4	1228	1490	0.156124	0.0199826	1.21979	0.0380943	0.0293614
HGD	16	18	559	534	13	70	563	2055	71	41	2216	1261	15	36	1214	1458	0.777533	0.599324	1.00873	0.0607299	0.0293696
BCL7B	2	2	573	550	0	1	576	2124	0	2	2287	1300	0	3	1229	1491	0.252954	0.053257	1.20145	0.0611091	0.0294834
SMARCD3	3	2	572	550	0	4	576	2121	17	15	2270	1287	6	18	1223	1476	0.556201	0.331292	0.933799	0.0266145	0.0295049
TYRP1	11	12	564	540	12	31	564	2094	71	27	2216	1275	32	25	1197	1469	1.42156	1.06877	1.8908	0.0152202	0.0295412
LACTB	2	1	573	551	5	6	571	2119	14	2	2273	1300	8	6	1221	1488	2.50146	1.28042	4.88689	0.00575675	0.0295629
YIPF3	5	6	570	546	5	12	571	2113	29	8	2258	1294	24	15	1205	1479	1.72976	1.13956	2.62563	0.00951754	0.0296007
EPS8L3	20	15	555	537	66	272	510	1853	76	59	2211	1243	33	61	1196	1433	0.80811	0.668934	0.976244	0.0261773	0.0296152
RBM44	16	24	559	528	10	72	566	2053	102	79	2185	1223	31	36	1198	1458	0.730852	0.584864	0.91328	0.0058753	0.029662
SBF1	33	39	542	513	66	253	510	1872	115	87	2172	1215	65	71	1164	1423	0.893903	0.757684	1.05461	0.180239	0.0296889
RAB34	6	7	569	545	4	4	572	2121	45	12	2242	1290	10	16	1219	1478	1.45192	0.958867	2.1985	0.0784123	0.0296936
ZNF439	6	6	569	546	2	3	574	2122	5	9	2282	1293	25	44	1204	1450	0.679231	0.451944	1.02082	0.057317	0.0297163
OR5K4	17	19	558	533	10	65	566	2060	57	39	2230	1263	15	23	1214	1471	0.762044	0.5771	1.00626	0.0573292	0.0297178
ORC4	20	21	555	531	5	18	571	2107	46	47	2241	1255	40	43	1189	1451	0.814576	0.627072	1.05814	0.118115	0.0297259
VWA2	33	34	542	518	47	151	529	1974	195	96	2092	1206	82	83	1147	1411	1.15118	0.979284	1.35325	0.0877149	0.0297322
DOPEY1	43	42	532	510	27	127	549	1998	164	114	2123	1188	85	133	1144	1361	0.806161	0.687279	0.945607	0.00810897	0.0297778
NIF3L1	18	25	557	527	47	105	529	2020	94	36	2193	1266	83	113	1146	1381	1.1595	0.962557	1.39674	0.116535	0.0297987
CEP290	85	77	490	475	45	135	531	1990	383	193	1904	1109	111	129	1118	1365	1.12814	0.990922	1.28436	0.0681462	0.0298004
NEURL4	17	46	558	506	17	79	559	2046	131	77	2156	1225	51	92	1178	1402	0.730793	0.604157	0.883972	0.00126605	0.0298647
C16orf54	8	6	567	546	0	4	576	2121	39	11	2248	1291	2	3	1227	1491	1.56848	0.934674	2.63206	0.0926105	0.0298753
TSLP	1	1	574	551	0	19	576	2106	4	5	2283	1297	2	2	1227	1492	0.350609	0.137909	0.89136	0.0305167	0.0298774
MFSD2B	23	20	552	532	16	72	560	2053	84	55	2203	1247	53	95	1176	1399	0.798238	0.6479	0.98346	0.0345124	0.0298933
NUP62	7	1	568	551	5	14	571	2111	13	3	2274	1299	10	5	1219	1489	2.30226	1.28139	4.13645	0.00516092	0.0299055
NKD2	7	18	568	534	26	115	550	2010	36	30	2251	1272	29	34	1200	1460	0.76896	0.59265	0.997722	0.0457419	0.0299712
TMEM110	1	5	574	547	1	5	575	2120	10	9	2277	1293	2	10	1227	1484	0.43125	0.220494	0.843457	0.0121208	0.030052
MEI4	29	41	546	511	14	45	562	2080	140	101	2147	1201	61	88	1168	1406	0.802837	0.668251	0.964529	0.0181275	0.030132
KBTBD13	5	5	570	547	6	3	570	2122	5	0	2282	1302	4	4	1225	1490	2.24598	1.08753	4.63841	0.020474	0.0301785
MORC1	14	13	561	539	12	70	564	2055	52	43	2235	1259	24	36	1205	1458	0.735422	0.563071	0.960528	0.0239184	0.0301869
FAM227A	16	11	559	541	10	23	566	2102	80	35	2207	1267	25	23	1204	1471	1.36318	1.02782	1.80796	0.0302536	0.0302038
TMEM86B	9	13	566	539	13	76	563	2049	30	15	2257	1287	40	61	1189	1433	0.786707	0.597561	1.03572	0.0904615	0.0303117
WDR12	38	24	537	528	16	36	560	2089	120	75	2167	1227	81	68	1148	1426	1.22368	1.00786	1.48573	0.0385221	0.0303488
AMMECR1	10	4	565	548	11	17	565	2108	22	9	2265	1293	4	4	1225	1490	1.8068	1.12669	2.89746	0.0111627	0.0303601
DAB2IP	20	19	555	533	81	350	495	1775	82	52	2205	1250	31	65	1198	1429	0.8021	0.669507	0.960952	0.0167546	0.0303822
ZNF134	1	0	574	552	3	7	573	2118	5	1	2282	1301	8	6	1221	1488	1.8761	0.875623	4.01971	0.104908	0.0303907
CENPBD1	8	19	567	533	6	36	570	2089	51	35	2236	1267	24	34	1205	1460	0.727607	0.544387	0.972493	0.0318887	0.0303972
CELF5	2	0	573	552	1	1	575	2124	9	2	2278	1300	3	3	1226	1491	2.35387	0.874423	6.33642	0.0816849	0.0304384
CFTR	54	57	521	495	84	234	492	1891	232	121	2055	1181	111	109	1118	1385	1.17659	1.0239	1.35204	0.0209166	0.0305354
NAT16	8	19	567	533	2	13	574	2112	34	24	2253	1278	15	16	1214	1478	0.741464	0.51744	1.06248	0.102536	0.0305867
PRMT9	9	11	566	541	11	40	565	2085	62	21	2225	1281	23	18	1206	1476	1.35907	0.998395	1.85004	0.0534548	0.0308066
TRMT44	18	31	557	521	23	93	553	2032	89	62	2198	1240	23	39	1206	1455	0.766291	0.613403	0.957285	0.0183286	0.0308772
DPCR1	16	16	559	536	2	15	574	2110	48	21	2239	1281	167	234	1062	1260	0.89689	0.743468	1.08197	0.258305	0.0309117
CAPRIN2	7	9	568	543	37	88	539	2037	65	28	2222	1274	43	46	1186	1448	1.29846	1.02438	1.64587	0.0291872	0.0309853
GRID2	45	50	530	502	21	78	555	2047	166	98	2121	1204	150	245	1079	1249	0.824773	0.711549	0.956014	0.0106127	0.0310072
DYNC1I1	2	6	573	546	8	19	568	2106	20	13	2267	1289	42	22	1187	1472	1.49285	1.04511	2.13242	0.0241873	0.0310592
PCMT1	0	2	575	550	4	32	572	2093	4	7	2283	1295	2	8	1227	1486	0.355371	0.174085	0.725442	0.00254071	0.03126
ACTR1B	4	3	571	549	2	12	574	2113	9	11	2278	1291	12	29	1217	1465	0.549977	0.341357	0.886096	0.0124087	0.0312649
CXCR2	3	0	572	552	3	2	573	2123	13	4	2274	1298	2	3	1227	1491	2.2327	0.995887	5.00556	0.0406066	0.0313755
WISP1	12	13	563	539	4	22	572	2103	13	14	2274	1288	26	30	1203	1464	0.826313	0.577651	1.18202	0.29307	0.0314185
NFS1	12	12	563	540	14	71	562	2054	44	38	2243	1264	12	17	1217	1477	0.73687	0.54822	0.990438	0.0416718	0.0314542
LHCGR	3	2	572	550	16	30	560	2095	16	5	2271	1297	5	6	1224	1488	1.7096	1.0718	2.72694	0.0216527	0.0315255
CYP1A1	18	20	557	532	44	131	532	1994	123	52	2164	1250	68	82	1161	1412	1.16742	0.968902	1.40661	0.103873	0.0315848
CCDC79	8	8	567	544	10	17	566	2108	48	23	2239	1279	8	8	1221	1486	1.29834	0.900811	1.87129	0.15352	0.031641
KCNAB3	4	6	571	546	3	35	573	2090	18	14	2269	1288	34	50	1195	1444	0.696803	0.496714	0.977493	0.0377818	0.0316737
WDR60	14	7	561	545	11	40	565	2085	31	33	2256	1269	11	21	1218	1473	0.766232	0.55342	1.06088	0.101484	0.0316981
ARSB	28	16	547	536	7	24	569	2101	90	40	2197	1262	86	82	1143	1412	1.3245	1.06637	1.64512	0.010974	0.031706
SLC22A16	25	10	550	542	22	63	554	2062	89	44	2198	1258	48	46	1181	1448	1.32209	1.05287	1.66016	0.0156893	0.0317186
AGPAT5	7	5	568	547	5	5	571	2120	15	5	2272	1297	10	7	1219	1487	1.84324	1.06904	3.1781	0.0230385	0.0318722
GNB1	0	0	575	552	1	2	575	2123	1	0	2286	1302	1	0	1228	1494	3.98677	0.504634	31.4968	0.199341	0.0318795
OR1J2	6	0	569	552	15	48	561	2077	14	9	2273	1293	14	4	1215	1490	1.55708	1.02858	2.35714	0.0361383	0.0318834
VTA1	5	2	570	550	4	10	572	2115	20	4	2267	1298	21	21	1208	1473	1.61403	1.02686	2.53694	0.0389915	0.0319034
PAX8	11	18	564	534	2	25	574	2100	61	39	2226	1263	25	42	1204	1452	0.728172	0.549699	0.964589	0.028563	0.0319094
OR9I1	6	8	569	544	5	34	571	2091	23	18	2264	1284	20	27	1209	1467	0.745468	0.519147	1.07045	0.112414	0.0321574
SH2D4A	16	14	559	538	11	30	565	2095	37	37	2250	1265	20	32	1209	1462	0.789151	0.588467	1.05827	0.105482	0.03216
C1QTNF6	97	85	478	467	10	12	566	2113	278	170	2009	1132	228	351	1001	1143	0.880682	0.777442	0.997632	0.0453672	0.0321664
GPATCH1	13	4	562	548	17	62	559	2063	52	21	2235	1281	30	26	1199	1468	1.37322	1.02933	1.832	0.0325047	0.0322057
ARPC5L	2	0	573	552	2	2	574	2123	5	2	2282	1300	3	0	1226	1494	3.5414	1.06714	11.7524	0.0216853	0.0322121
TRIB1	7	3	568	549	10	14	566	2111	25	8	2262	1294	13	9	1216	1485	2.02333	1.28378	3.18891	0.00171818	0.0322591
OR2S2	12	28	563	524	8	72	568	2053	82	64	2205	1238	52	63	1177	1431	0.703099	0.56417	0.87624	0.00174573	0.0322657
PHYHD1	26	21	549	531	6	25	570	2100	64	58	2223	1244	33	43	1196	1451	0.80611	0.629896	1.03162	0.0832686	0.0322815
CNP	6	8	569	544	4	16	572	2109	16	20	2271	1282	6	7	1223	1487	0.646292	0.408728	1.02194	0.0543757	0.0323805
TRHDE	5	2	570	550	5	31	571	2094	11	16	2276	1286	8	13	1221	1481	0.620582	0.389513	0.988727	0.0407695	0.0323972
C19orf33	1	0	574	552	3	0	573	2125	2	1	2285	1301	0	0	1229	1494	5.61522	0.865998	36.4096	0.0145429	0.0324301
NPAS2	11	29	564	523	24	123	552	2002	81	45	2206	1257	41	63	1188	1431	0.768066	0.618365	0.954009	0.0176623	0.0324832
SAP130	21	19	554	533	6	37	570	2088	52	28	2235	1274	25	55	1204	1439	0.785016	0.597923	1.03065	0.0850543	0.032492
KIAA0408	7	4	568	548	14	51	562	2074	45	14	2242	1288	35	26	1194	1468	1.50034	1.10141	2.04377	0.0109724	0.0327517
HSD17B7	0	1	575	551	0	2	576	2123	0	2	2287	1300	0	0	1229	1494	0	NaN	NaN	0.0307409	0.0327762
ZNF502	25	28	550	524	8	29	568	2096	75	44	2212	1258	26	76	1203	1418	0.71665	0.564626	0.909605	0.00631371	0.032799
PHYH	4	3	571	549	5	11	571	2114	18	6	2269	1296	13	6	1216	1488	1.88657	1.11156	3.20191	0.0166483	0.0328433
PRAMEF11	0	1	575	551	15	108	561	2017	2	1	2285	1301	0	0	1229	1494	0.505815	0.29812	0.858209	0.010337	0.0328835
MLKL	16	14	559	538	16	54	560	2071	80	29	2207	1273	30	34	1199	1460	1.26348	0.974878	1.63752	0.079701	0.033032
KLC4	41	17	534	535	12	18	564	2107	91	47	2196	1255	70	78	1159	1416	1.31551	1.06189	1.62969	0.0111451	0.0330629
CRABP1	0	1	575	551	25	51	551	2074	1	0	2286	1302	2	3	1227	1491	1.68389	1.05577	2.6857	0.0255596	0.0330978
FEZF1	4	7	571	545	4	22	572	2103	14	12	2273	1290	9	16	1220	1478	0.651423	0.41009	1.03478	0.0672569	0.0331638
SLC5A10	9	5	566	547	13	37	563	2088	20	12	2267	1290	24	9	1205	1485	1.59254	1.09666	2.31263	0.0131543	0.0333797
ZMIZ1	5	8	570	544	12	43	564	2082	32	8	2255	1294	35	26	1194	1468	1.42841	1.02773	1.98531	0.035922	0.0333827
MTFR1L	1	4	574	548	3	12	573	2113	8	8	2279	1294	0	5	1229	1489	0.479672	0.235406	0.977395	0.0351548	0.033415
RNF135	4	5	571	547	2	5	574	2120	6	10	2281	1292	4	12	1225	1482	0.511287	0.278161	0.939795	0.0238885	0.0334185
FAM98A	5	12	570	540	7	25	569	2100	41	35	2246	1267	8	17	1221	1477	0.652236	0.462585	0.919641	0.0131395	0.0334197
ALDH16A1	17	12	558	540	16	42	560	2083	105	34	2182	1268	42	53	1187	1441	1.36601	1.07635	1.73362	0.0107054	0.0334684
ASB4	5	8	570	544	8	49	568	2076	33	24	2254	1278	9	27	1220	1467	0.606017	0.426268	0.861564	0.00525326	0.0335642
SLC25A28	1	1	574	551	1	0	575	2125	3	0	2284	1302	1	2	1228	1492	2.06333	0.505609	8.42023	0.300715	0.0336126
C7orf49	4	2	571	550	1	4	575	2121	18	5	2269	1297	12	5	1217	1489	2.17671	1.16526	4.06608	0.0128768	0.0336646
ANKRD19P	0	0	575	552	2	1	574	2124	0	0	2287	1302	0	0	1229	1494	7.4007	0.669883	81.761	0.0551109	0.0336655
KRT8	22	10	553	542	77	243	499	1882	59	36	2228	1266	41	37	1188	1457	1.2117	0.994575	1.47622	0.0555069	0.0337216
MRGPRX2	0	1	575	551	6	1	570	2124	19	7	2268	1295	5	6	1224	1488	1.82436	0.984518	3.38062	0.0419856	0.0337927
KDF1	11	8	564	544	5	20	571	2105	48	16	2239	1286	47	45	1182	1449	1.36212	1.01262	1.83227	0.0424578	0.0338274
ATPAF1	3	2	572	550	3	12	573	2113	17	8	2270	1294	12	5	1217	1489	1.52018	0.885613	2.60943	0.126753	0.0338981
KRT84	18	21	557	531	10	30	566	2095	68	21	2219	1281	71	63	1158	1431	1.37879	1.08287	1.75557	0.00934739	0.0339178
CTTNBP2NL	8	4	567	548	20	27	556	2098	26	15	2261	1287	6	9	1223	1485	1.52028	1.0358	2.23136	0.0246541	0.0341549
ZPBP2	1	2	574	550	2	24	574	2101	9	8	2278	1294	1	2	1228	1492	0.482416	0.238066	0.977567	0.0446373	0.0341677
ARL13B	9	13	566	539	3	36	573	2089	55	34	2232	1268	13	29	1216	1465	0.684824	0.501633	0.934914	0.0191492	0.0342072
HSPA2	1	5	574	547	1	6	575	2119	7	5	2280	1297	5	14	1224	1480	0.490257	0.252337	0.952504	0.0330266	0.0342196
F2RL3	4	5	571	547	8	17	568	2108	11	5	2276	1297	15	13	1214	1481	1.34784	0.84547	2.14872	0.202632	0.0342552
PLGLB2	26	17	549	535	2	6	574	2119	89	35	2198	1267	0	0	1229	1494	1.46269	1.05418	2.0295	0.0222874	0.0342762
ABHD6	3	0	572	552	8	27	568	2098	13	5	2274	1297	9	4	1220	1490	1.62681	0.960209	2.75617	0.0736224	0.0343216
CPNE6	30	16	545	536	7	24	569	2101	106	52	2181	1250	69	74	1160	1420	1.21993	0.984076	1.51231	0.0695977	0.0345218
XIRP1	42	39	533	513	45	99	531	2026	186	109	2101	1193	105	100	1124	1394	1.17804	1.00644	1.3789	0.0384446	0.0345953
UBR7	3	3	572	549	2	4	574	2121	2	7	2285	1295	4	7	1225	1487	0.595076	0.28884	1.22599	0.134455	0.0346594
TBC1D2B	8	18	567	534	17	106	559	2019	49	30	2238	1272	80	105	1149	1389	0.79433	0.640115	0.9857	0.0377842	0.03468
ARAP3	30	21	545	531	68	205	508	1920	135	73	2152	1229	49	50	1180	1444	1.1799	0.989861	1.40642	0.0633315	0.0347236
FOXN2	5	2	570	550	2	18	574	2107	18	11	2269	1291	15	36	1214	1458	0.664725	0.438265	1.0082	0.0573542	0.0347923
ATPIF1	5	0	570	552	1	0	575	2125	8	3	2279	1299	11	6	1218	1488	2.64607	1.23461	5.67117	0.00808427	0.0347937
RPL4	8	2	567	550	8	22	568	2103	46	24	2241	1278	13	17	1216	1477	1.1898	0.834928	1.69552	0.333696	0.0348299
CCDC73	18	12	557	540	4	36	572	2089	48	43	2239	1259	24	27	1205	1467	0.792806	0.594752	1.05681	0.11309	0.0348471
ATAT1	18	12	557	540	5	45	571	2080	79	56	2208	1246	16	32	1213	1462	0.75591	0.58139	0.982817	0.0385236	0.0349105
DNAH6	64	54	511	498	70	278	506	1847	224	143	2063	1159	177	249	1052	1245	0.899792	0.793098	1.02084	0.100875	0.0350239
CYP4F3	34	33	541	519	48	218	528	1907	117	82	2170	1220	51	68	1178	1426	0.844117	0.708475	1.00573	0.0579145	0.035143
CYP26B1	35	26	540	526	45	160	531	1965	143	49	2144	1253	46	62	1183	1432	1.23041	1.0219	1.48145	0.0306867	0.035196
OR10X1	4	8	571	544	1	8	575	2117	29	9	2258	1293	43	26	1186	1468	1.59804	1.10398	2.31322	0.0127615	0.035248
FAM83C	12	14	563	538	10	17	566	2108	47	18	2240	1284	33	26	1196	1468	1.4495	1.06096	1.98033	0.0181077	0.03528
IQCD	3	6	572	546	5	21	571	2104	15	8	2272	1294	13	38	1216	1456	0.59988	0.393959	0.913434	0.0164346	0.0352887
OTUB2	5	4	570	548	0	5	576	2120	20	16	2267	1286	9	20	1220	1474	0.653055	0.410522	1.03888	0.0732726	0.0353184
PGRMC1	5	5	570	547	17	29	559	2096	13	6	2274	1296	6	4	1223	1490	1.67009	1.06185	2.62673	0.0213029	0.0353635
TMEM156	10	10	565	542	3	6	573	2119	61	18	2226	1284	14	16	1215	1478	1.48784	1.03372	2.14144	0.0329433	0.0353919
DENND1B	38	34	537	518	41	135	535	1990	144	64	2143	1238	86	77	1143	1417	1.25222	1.05239	1.49	0.0113309	0.0353926
BAMBI	10	13	565	539	41	100	535	2025	39	17	2248	1285	18	16	1211	1478	1.344	1.02452	1.7631	0.0304836	0.0354168
KHNYN	25	21	550	531	7	16	569	2109	132	68	2155	1234	34	24	1195	1470	1.24627	0.988277	1.57161	0.060349	0.0354944
SLC26A8	31	15	544	537	7	14	569	2111	93	46	2194	1256	71	77	1158	1417	1.26289	1.01311	1.57425	0.0368753	0.0355181
ADAM29	1	8	574	544	3	19	573	2106	26	20	2261	1282	6	8	1223	1486	0.633116	0.404065	0.992007	0.0453857	0.0355273
SMARCE1	1	1	574	551	8	10	568	2115	3	1	2284	1301	1	0	1228	1494	2.58244	1.12432	5.93162	0.0173882	0.0355302
SUFU	7	7	568	545	5	13	571	2112	32	6	2255	1296	9	10	1220	1484	1.6353	1.03208	2.59107	0.0382135	0.0355934
GLYR1	12	7	563	545	1	3	575	2122	20	11	2267	1291	21	9	1208	1485	1.67383	1.06343	2.6346	0.0224229	0.0356893
FOXRED2	57	45	518	507	43	158	533	1967	209	96	2078	1206	195	196	1034	1298	1.21041	1.05382	1.39027	0.00707983	0.0358479
IFIT1B	12	18	563	534	2	13	574	2112	38	27	2249	1275	24	39	1205	1455	0.730931	0.534198	1.00012	0.0501402	0.0358597
UTS2B	13	19	562	533	29	113	547	2012	43	41	2244	1261	10	17	1219	1477	0.735968	0.56461	0.959332	0.0205697	0.035945
OVCA2	1	3	574	549	0	9	576	2116	9	7	2278	1295	4	8	1225	1486	0.515043	0.25691	1.03254	0.0654089	0.0359955
OTUD3	12	5	563	547	15	36	561	2089	28	18	2259	1284	34	22	1195	1472	1.48008	1.07541	2.03704	0.0141146	0.0360589
LACTBL1	16	19	559	533	7	34	569	2091	52	37	2235	1265	39	59	1190	1435	0.792929	0.612866	1.0259	0.0771574	0.0360773
TMEM184B	3	4	572	548	1	13	575	2112	5	8	2282	1294	5	10	1224	1484	0.470698	0.245822	0.90129	0.0203737	0.0360818
HUNK	7	7	568	545	6	23	570	2102	20	17	2267	1285	11	32	1218	1462	0.63174	0.429052	0.93018	0.0182902	0.0361225
AHCTF1	52	37	523	515	11	39	565	2086	153	73	2134	1229	105	86	1124	1408	1.33301	1.11373	1.59546	0.00165324	0.0361423
TBRG4	20	8	555	544	2	8	574	2117	49	24	2238	1278	72	66	1157	1428	1.36546	1.05125	1.77359	0.019035	0.0361486
ZSCAN29	14	17	561	535	17	41	559	2084	84	42	2203	1260	59	50	1170	1444	1.25429	0.994987	1.58117	0.0528093	0.0361633
TMEM249	0	8	575	544	6	32	570	2093	14	2	2273	1300	0	3	1229	1491	0.722422	0.399579	1.30611	0.294628	0.0361723
DNAJC1	8	13	567	539	1	23	575	2102	42	26	2245	1276	28	38	1201	1456	0.776157	0.567168	1.06216	0.117977	0.0362836
CAGE1	31	28	544	524	12	67	564	2058	126	56	2161	1246	81	65	1148	1429	1.23898	1.01662	1.50998	0.0351045	0.0364332
MROH2A	52	40	523	512	101	291	475	1834	200	97	2087	1205	130	157	1099	1337	1.1777	1.0275	1.34984	0.0183797	0.0364906
SNIP1	40	16	535	536	1	8	575	2117	96	46	2191	1256	71	80	1158	1414	1.26429	1.01459	1.57544	0.0368002	0.0365181
GIMAP6	4	5	571	547	2	4	574	2121	20	16	2267	1286	15	36	1214	1458	0.633381	0.421115	0.95264	0.026667	0.0365606
TOR1AIP1	6	10	569	542	11	27	565	2098	30	34	2257	1268	9	20	1220	1474	0.655493	0.464523	0.924972	0.0122739	0.0365743
MCCC1	17	7	558	545	9	16	567	2109	56	18	2231	1284	33	43	1196	1451	1.43271	1.06468	1.92797	0.0174152	0.0365897
TINAGL1	5	4	570	548	1	12	575	2113	17	15	2270	1287	17	30	1212	1464	0.672902	0.443546	1.02086	0.0624971	0.0366615
ONECUT3	0	0	575	552	2	3	574	2122	4	0	2283	1302	1	0	1228	1494	5.60125	1.10037	28.5121	0.0384949	0.0367104
SMYD4	8	12	567	540	6	23	570	2102	24	21	2263	1281	28	51	1201	1443	0.684309	0.497257	0.941724	0.0184323	0.0367458
SESTD1	3	0	572	552	2	13	574	2112	5	7	2282	1295	2	13	1227	1481	0.453292	0.226095	0.908792	0.0218482	0.0367771
MCAM	20	16	555	536	21	76	555	2049	108	55	2179	1247	63	50	1166	1444	1.23088	0.997198	1.51933	0.0529076	0.0367823
FAM189A1	38	31	537	521	37	138	539	1987	187	89	2100	1213	88	83	1141	1411	1.18909	1.00801	1.40269	0.0406089	0.0367927
CIAO1	5	0	570	552	9	37	567	2088	10	5	2277	1297	19	16	1210	1478	1.29276	0.841854	1.98516	0.247156	0.0369003
ZKSCAN7	5	1	570	551	8	27	568	2098	25	12	2262	1290	19	16	1210	1478	1.34045	0.899783	1.99694	0.149889	0.0369713
LAPTM4B	7	13	568	539	1	7	575	2118	30	25	2257	1277	16	23	1213	1471	0.689505	0.476569	0.997582	0.0471369	0.037023
NUP153	19	14	556	538	31	78	545	2047	76	36	2211	1266	45	48	1184	1446	1.26752	1.00956	1.5914	0.0395676	0.0371032
C11orf49	9	11	566	541	8	38	568	2087	37	39	2250	1263	17	11	1212	1483	0.764813	0.554652	1.05461	0.0955264	0.0374346
STAC	13	17	562	535	11	70	565	2055	82	57	2205	1245	33	52	1196	1442	0.746627	0.590055	0.944746	0.0154504	0.0374769
PPP1CB	0	0	575	552	0	0	576	2125	0	2	2287	1300	0	1	1229	1493	0	NaN	NaN	0.0405244	0.0374773
ZNF493	10	10	565	542	62	298	514	1827	17	28	2270	1274	24	18	1205	1476	0.752773	0.598207	0.947277	0.0142999	0.0375216
TNK2	42	49	533	503	69	245	507	1880	112	54	2175	1248	70	113	1159	1381	0.94156	0.800148	1.10796	0.468805	0.0375332
TAF10	1	3	574	549	0	1	576	2124	1	2	2286	1300	0	3	1229	1491	0.194399	0.0393305	0.960855	0.0290509	0.037555
ADRA2A	5	11	570	541	2	16	574	2109	16	22	2271	1280	38	38	1191	1456	0.759063	0.542456	1.06216	0.102306	0.0376046
RDM1	4	4	571	548	6	7	570	2118	21	8	2266	1294	14	10	1215	1484	1.67869	1.03511	2.7224	0.0306464	0.0376212
ATRX	5	4	570	548	14	52	562	2073	39	13	2248	1289	10	3	1219	1491	1.46265	1.00432	2.13014	0.0513025	0.0378722
SQRDL	13	14	562	538	37	116	539	2009	87	38	2200	1264	25	29	1204	1465	1.17467	0.932651	1.47949	0.172152	0.0378777
IGSF1	35	36	540	516	49	160	527	1965	154	56	2133	1246	86	90	1143	1404	1.25059	1.05581	1.4813	0.0100795	0.0379211
TMEM64	2	3	573	549	4	42	572	2083	10	10	2277	1292	3	4	1226	1490	0.500967	0.283633	0.884835	0.0173482	0.0379394
NEMF	31	49	544	503	37	139	539	1986	152	91	2135	1211	54	81	1175	1413	0.856732	0.721158	1.01779	0.0779668	0.0379515
FOXD4L5	8	13	567	539	11	20	565	2105	52	20	2235	1282	27	17	1202	1477	1.48677	1.0762	2.05398	0.0145125	0.0380518
TBC1D24	20	13	555	539	12	28	564	2097	90	43	2197	1259	47	45	1182	1449	1.29875	1.0195	1.6545	0.0329648	0.0381439
YIF1A	26	29	549	523	11	52	565	2073	95	75	2192	1227	20	29	1209	1465	0.761729	0.605527	0.958225	0.0194214	0.0381635
SIRT2	16	21	559	531	9	27	567	2098	72	42	2215	1260	52	94	1177	1400	0.805241	0.641012	1.01155	0.0625245	0.0382149
TEX12	1	0	574	552	2	0	574	2125	0	0	2287	1302	2	2	1227	1492	3.50543	0.739006	16.6278	0.0719722	0.03822
ZC3H10	4	4	571	548	3	5	573	2120	12	2	2275	1300	9	4	1220	1490	2.20766	1.13353	4.29961	0.0174598	0.0382254
CHI3L2	9	6	566	546	2	15	574	2110	60	19	2227	1283	67	78	1162	1416	1.21329	0.934256	1.57565	0.152434	0.0382419
LETM1	8	10	567	542	2	18	574	2107	34	22	2253	1280	16	32	1213	1462	0.707552	0.497043	1.00721	0.0570236	0.0382676
DDIT4L	7	9	568	543	4	30	572	2095	31	23	2256	1279	5	17	1224	1477	0.613391	0.415221	0.90614	0.0146225	0.0382784
DNM1P35	1	1	574	551	0	1	576	2124	0	2	2287	1300	0	1	1229	1493	0.199688	0.0236284	1.6876	0.0949524	0.0382926
PDPK1	0	2	575	550	0	4	576	2121	0	1	2287	1301	2	3	1227	1491	0.283527	0.0606216	1.32606	0.0883652	0.0383084
WFDC11	0	0	575	552	0	0	576	2125	2	5	2285	1297	0	4	1229	1490	0.14488	0.0291836	0.719249	0.00821452	0.0383641
GRIPAP1	2	5	573	547	8	46	568	2079	10	11	2277	1291	12	18	1217	1476	0.632548	0.409754	0.976482	0.0360641	0.038378
CATSPER4	40	55	535	497	28	97	548	2028	186	113	2101	1189	111	170	1118	1324	0.848776	0.729342	0.987768	0.0337484	0.0384447
CERKL	36	41	539	511	5	18	571	2107	120	75	2167	1227	95	132	1134	1362	0.879488	0.733212	1.05495	0.166349	0.0385396
ZNRF3	14	16	561	536	11	37	565	2088	38	28	2249	1274	15	36	1214	1458	0.744066	0.549661	1.00723	0.0532013	0.0386559
ALDH1A2	13	7	562	545	15	40	561	2085	51	19	2236	1283	12	8	1217	1486	1.5672	1.11807	2.19675	0.0088337	0.0386693
HIP1	23	23	552	529	15	107	561	2018	90	60	2197	1242	51	61	1178	1433	0.827961	0.671333	1.02113	0.0804997	0.0387193
ZNF253	0	3	575	549	1	22	575	2103	7	6	2280	1296	5	5	1224	1489	0.492164	0.245087	0.988325	0.0491668	0.038925
PPT2-EGFL8	0	1	575	551	0	1	576	2124	1	3	2286	1299	0	2	1229	1492	0.10233	0.0110062	0.951413	0.0191398	0.0389418
POU4F1	2	1	573	551	0	0	576	2125	13	3	2274	1299	6	4	1223	1490	2.13187	0.926884	4.90337	0.0699426	0.038964
MPZ	0	0	575	552	2	4	574	2121	12	1	2275	1301	1	1	1228	1493	3.34319	1.09963	10.1643	0.0324788	0.0389641
KRTAP27-1	0	0	575	552	2	2	574	2123	3	1	2284	1301	1	0	1228	1494	3.02253	0.675704	13.5202	0.113699	0.0389825
C11orf45	1	0	574	552	1	0	575	2125	3	2	2284	1300	5	0	1224	1494	4.01208	0.977633	16.4651	0.0221618	0.0391076
DKFZp779M0652	1	0	574	552	0	0	576	2125	1	0	2286	1302	3	0	1226	1494	Inf	NaN	NaN	0.0238883	0.0391444
GPR21	5	1	570	551	3	9	573	2116	10	2	2277	1300	4	1	1225	1493	2.56667	1.1742	5.61045	0.0180366	0.0391543
MAU2	3	5	572	547	1	20	575	2105	4	3	2283	1299	3	4	1226	1490	0.506893	0.239362	1.07344	0.0812847	0.039209
RHBDD1	2	3	573	549	12	43	564	2082	11	11	2276	1291	9	25	1220	1469	0.663729	0.437286	1.00743	0.0473999	0.0392655
DYRK2	1	6	574	546	0	9	576	2116	15	10	2272	1292	5	13	1224	1481	0.501699	0.283284	0.888515	0.0196436	0.0392759
BDNF	2	2	573	550	0	2	576	2123	14	4	2273	1298	7	2	1222	1492	2.02592	0.930049	4.41307	0.0714562	0.0392794
TMEM55A	4	4	571	548	0	4	576	2121	10	4	2277	1298	6	27	1223	1467	0.501255	0.283312	0.886852	0.0191756	0.0392823
FCRL4	7	4	568	548	5	18	571	2107	28	6	2259	1296	11	10	1218	1484	1.66372	1.04594	2.6464	0.0344456	0.0393208
LRRC8D	7	2	568	550	5	9	571	2116	23	11	2264	1291	17	13	1212	1481	1.58946	1.01678	2.4847	0.0378809	0.0393811
MED17	15	11	560	541	10	36	566	2089	77	34	2210	1268	35	28	1194	1466	1.31929	1.00676	1.72884	0.0447219	0.0394339
KIAA0907	12	12	563	540	15	46	561	2079	34	40	2253	1262	11	12	1218	1482	0.765595	0.56099	1.04482	0.0812378	0.0395029
AIFM1	5	3	570	549	2	5	574	2120	23	4	2264	1298	5	3	1224	1491	2.33451	1.21116	4.49977	0.0105347	0.0396028
PLCZ1	5	6	570	546	8	45	568	2080	11	10	2276	1292	10	17	1219	1477	0.679292	0.441959	1.04407	0.0762617	0.0396097
ALG8	5	8	570	544	4	14	572	2111	29	32	2258	1270	7	5	1222	1489	0.667952	0.447457	0.997102	0.0420607	0.0396459
RAB40AL	7	13	568	539	1	19	575	2106	23	21	2264	1281	64	94	1165	1400	0.706233	0.539365	0.924727	0.0112848	0.039788
OR13F1	22	15	553	537	50	183	526	1942	56	13	2231	1289	50	46	1179	1448	1.31181	1.05757	1.62716	0.0152732	0.0398538
DBI	15	26	560	526	8	36	568	2089	56	42	2231	1260	27	33	1202	1461	0.77389	0.592024	1.01162	0.0591807	0.0398685
AURKB	2	6	573	546	1	12	575	2113	18	11	2269	1291	15	37	1214	1457	0.559351	0.364276	0.858892	0.00818923	0.0398838
SECISBP2	4	9	571	543	3	17	573	2108	24	22	2263	1280	16	17	1213	1477	0.726308	0.490836	1.07474	0.105896	0.0399655
DOCK7	20	12	555	540	14	37	562	2088	75	40	2212	1262	51	46	1178	1448	1.27057	0.996728	1.61964	0.051108	0.0400436
NRBP2	7	10	568	542	1	19	575	2106	31	24	2256	1278	21	27	1208	1467	0.73304	0.514866	1.04367	0.0866481	0.0400596
C12orf60	4	7	571	545	9	54	567	2071	21	13	2266	1289	2	8	1227	1486	0.654381	0.424767	1.00812	0.0559921	0.0401004
HS6ST1	1	1	574	551	1	4	575	2121	9	2	2278	1300	5	3	1224	1491	1.82767	0.772248	4.32551	0.173297	0.0401049
COCH	18	8	557	544	4	19	572	2106	38	14	2249	1288	39	34	1190	1460	1.46652	1.06609	2.01736	0.0191565	0.0401174
CELA3B	0	4	575	548	1	2	575	2123	2	6	2285	1296	4	2	1225	1492	0.514854	0.211842	1.25129	0.112605	0.0401222
POLD1	31	46	544	506	19	102	557	2023	102	57	2185	1245	99	120	1130	1374	0.88843	0.742875	1.0625	0.197621	0.0401411
WNK1	111	101	464	451	70	204	506	1921	431	220	1856	1082	275	315	954	1179	1.12924	1.01256	1.25937	0.0286166	0.0401479
FBLL1	6	5	569	547	1	16	575	2109	18	3	2269	1299	17	4	1212	1490	2.0307	1.18396	3.48303	0.0120301	0.0402412
FRMD7	25	26	550	526	21	109	555	2016	64	64	2223	1238	41	47	1188	1447	0.747709	0.60143	0.929566	0.00819726	0.0402693
KCNE4	1	1	574	551	1	13	575	2112	0	5	2287	1297	4	7	1225	1487	0.359466	0.146425	0.882471	0.0174242	0.0403142
KIR3DL2	33	38	542	514	14	37	562	2088	92	74	2195	1228	61	78	1168	1416	0.850833	0.696904	1.03876	0.107853	0.0403577
EBF4	15	20	560	532	7	39	569	2086	55	34	2232	1268	34	56	1195	1438	0.780811	0.600949	1.01451	0.0653081	0.0403995
MOCOS	12	22	563	530	0	16	576	2109	41	30	2246	1272	60	73	1169	1421	0.79803	0.616115	1.03366	0.088036	0.0404061
ARHGAP27	7	17	568	535	8	24	568	2101	47	28	2240	1274	17	37	1212	1457	0.742777	0.546119	1.01025	0.0568889	0.0405423
PRDX2	5	3	570	549	5	7	571	2118	21	9	2266	1293	17	8	1212	1486	1.89533	1.16256	3.08996	0.00787444	0.0405647
HYAL1	4	3	571	549	6	21	570	2104	23	4	2264	1298	10	9	1219	1485	1.63101	0.998062	2.66537	0.0563609	0.0406822
OR4C6	15	22	560	530	14	56	562	2069	68	35	2219	1267	19	44	1210	1450	0.813816	0.627922	1.05474	0.121423	0.0407251
RAB39A	4	3	571	549	0	0	576	2125	2	5	2285	1297	2	1	1227	1493	0.731073	0.287871	1.85662	0.493537	0.0407791
RPL12	2	4	573	548	0	7	576	2118	4	2	2283	1300	0	1	1229	1493	0.461207	0.158394	1.34293	0.172394	0.0408101
OR5B17	56	7	519	545	36	132	540	1993	141	98	2146	1204	6	21	1223	1473	1.06705	0.877871	1.29701	0.511629	0.040859
NOP2	22	41	553	511	15	45	561	2080	90	59	2197	1243	46	62	1183	1432	0.831065	0.671153	1.02908	0.0870769	0.0409287
KIAA1614	61	50	514	502	89	356	487	1769	269	158	2018	1144	76	147	1153	1347	0.877036	0.768944	1.00032	0.0510413	0.0410344
ANP32A	1	2	574	550	2	27	574	2098	4	2	2283	1300	1	2	1228	1492	0.452185	0.190262	1.07468	0.07771	0.0411411
TTL	2	3	573	549	0	9	576	2116	11	15	2276	1287	6	9	1223	1485	0.481843	0.26958	0.861237	0.0124221	0.0412238
FCHO1	15	13	560	539	22	101	554	2024	25	15	2262	1287	15	31	1214	1463	0.806411	0.600563	1.08281	0.153753	0.0412615
DNAH17	249	234	326	318	248	931	328	1194	997	525	1290	777	569	611	660	883	1.12116	1.03112	1.21907	0.00743796	0.0412949
CD1A	2	4	573	548	5	15	571	2110	12	9	2275	1293	11	23	1218	1471	0.71442	0.446839	1.14224	0.153275	0.0413479
SDF2	2	3	573	549	1	3	575	2122	0	2	2287	1300	0	1	1229	1493	0.452449	0.124761	1.64081	0.188679	0.0413849
RPAIN	18	14	557	538	14	35	562	2090	99	43	2188	1259	17	24	1212	1470	1.2394	0.954702	1.609	0.106357	0.0413882
COPS6	1	0	574	552	2	2	574	2123	2	0	2285	1302	3	1	1226	1493	5.06387	1.16164	22.0746	0.020912	0.0413911
ATP6V1C1	4	1	571	551	4	6	572	2119	14	4	2273	1298	3	6	1226	1488	1.6823	0.872033	3.24545	0.116305	0.0414347
ZNF8	7	7	568	545	1	12	575	2113	19	11	2268	1291	17	40	1212	1454	0.651131	0.437657	0.96873	0.036039	0.0415495
NOXRED1	3	0	572	552	2	2	574	2123	10	3	2277	1299	4	4	1225	1490	2.14388	0.937799	4.90105	0.0617747	0.0415505
NFKBIE	2	6	573	546	9	41	567	2084	12	10	2275	1292	5	17	1224	1477	0.582928	0.367712	0.924108	0.0187207	0.0415612
SACS	51	46	524	506	58	158	518	1967	269	137	2018	1165	97	119	1132	1375	1.13045	0.9804	1.30346	0.0900676	0.0415735
SLC31A2	3	4	572	548	3	5	573	2120	12	2	2275	1300	5	1	1224	1493	2.26729	1.06908	4.80844	0.0289863	0.0416045
C17orf82	10	15	565	537	9	50	567	2075	42	30	2245	1272	10	13	1219	1481	0.751226	0.543041	1.03922	0.0846015	0.041682
SIRT3	12	14	563	538	10	49	566	2076	50	31	2237	1271	17	42	1212	1452	0.726987	0.545232	0.969331	0.0304807	0.0416823
ILF2	3	0	572	552	0	1	576	2124	6	3	2281	1299	9	5	1220	1489	1.96382	0.86584	4.45416	0.0977911	0.0416982
YEATS4	2	0	573	552	3	4	573	2121	4	1	2283	1301	3	1	1226	1493	3.32326	1.12772	9.79321	0.0213655	0.0418014
WDR86	17	6	558	546	10	20	566	2105	28	10	2259	1292	17	22	1212	1472	1.51836	1.05147	2.19255	0.0248113	0.0418417
C1orf87	4	4	571	548	1	14	575	2111	18	13	2269	1289	5	16	1224	1478	0.583081	0.352831	0.963586	0.0375798	0.0420151
KLF6	0	2	575	550	0	1	576	2124	1	2	2286	1300	1	2	1228	1492	0.266943	0.0532862	1.33728	0.08477	0.0420599
LTV1	6	6	569	546	4	28	572	2097	28	23	2259	1279	12	15	1217	1479	0.746804	0.507761	1.09838	0.138408	0.0421498
SPAG6	13	2	562	550	5	17	571	2108	53	17	2234	1285	31	48	1198	1446	1.25885	0.92502	1.71314	0.148344	0.0421696
TSC22D4	55	81	520	471	71	269	505	1856	264	177	2023	1125	116	155	1113	1339	0.843601	0.741177	0.960178	0.00965119	0.0422242
UBN1	17	21	558	531	17	32	559	2093	86	39	2201	1263	39	37	1190	1457	1.2663	0.990857	1.61832	0.0562522	0.0422675
STOML3	1	3	574	549	4	12	572	2113	31	15	2256	1287	11	3	1218	1491	1.39865	0.871603	2.24441	0.158692	0.0423522
MAFK	4	7	571	545	1	5	575	2120	9	6	2278	1296	4	9	1225	1485	0.653712	0.350696	1.21855	0.180383	0.0423594
HELLS	7	5	568	547	9	19	567	2106	18	7	2269	1295	11	4	1218	1490	1.80214	1.11858	2.90341	0.0134673	0.0424211
SLC38A4	23	8	552	544	5	17	571	2108	54	22	2233	1280	23	17	1206	1477	1.62686	1.17004	2.26205	0.00355599	0.0424759
DLX4	3	5	572	547	0	1	576	2124	12	8	2275	1294	4	13	1225	1481	0.582149	0.316204	1.07177	0.0841451	0.0425285
ST8SIA4	4	8	571	544	13	29	563	2096	38	12	2249	1290	10	8	1219	1486	1.46868	0.997144	2.16319	0.0501882	0.0425356
DCC	50	38	525	514	98	344	478	1781	205	94	2082	1208	147	185	1082	1309	1.09906	0.962187	1.25541	0.165592	0.0425601
TMEM135	4	1	571	551	5	10	571	2115	9	4	2278	1298	21	14	1208	1480	1.80642	1.09121	2.99042	0.0190792	0.0426142
STX4	4	3	571	549	2	2	574	2123	16	1	2271	1301	6	8	1223	1486	2.04102	1.03506	4.02463	0.0398889	0.0426327
MTRNR2L7	0	0	575	552	1	0	575	2125	0	0	2287	1302	1	0	1228	1494	Inf	NaN	NaN	0.038272	0.0426951
SSR3	0	2	575	550	3	3	573	2122	7	1	2280	1301	1	0	1228	1494	2.37468	0.815998	6.9107	0.0966622	0.0427005
PRDM12	4	2	571	550	2	4	574	2121	17	3	2270	1299	36	34	1193	1460	1.5532	1.03203	2.33755	0.0351061	0.0428118
TAS1R1	141	114	434	438	62	182	514	1943	561	270	1726	1032	375	450	854	1044	1.15729	1.04599	1.28042	0.00462036	0.0429083
ELP3	7	4	568	548	3	6	573	2119	19	5	2268	1297	7	3	1222	1491	2.11121	1.15498	3.85912	0.0131843	0.0429499
AMZ2	5	3	570	549	11	13	565	2112	21	7	2266	1295	10	10	1219	1484	1.83235	1.14705	2.92706	0.00862682	0.0429885
LAMP5	3	1	572	551	6	12	570	2113	6	0	2281	1302	21	17	1208	1477	1.86436	1.11599	3.11459	0.0169227	0.0430074
LOXL3	7	12	568	540	6	19	570	2106	25	23	2262	1279	20	32	1209	1462	0.714104	0.505641	1.00851	0.0516077	0.0430486
MMP14	29	38	546	514	13	72	563	2053	153	87	2134	1215	64	106	1165	1388	0.823966	0.688084	0.986681	0.0366456	0.0431062
EBF1	2	1	573	551	3	5	573	2120	16	6	2271	1296	4	3	1225	1491	1.68277	0.854935	3.31219	0.123738	0.0431493
NCKAP5L	53	34	522	518	16	51	560	2074	144	56	2143	1246	104	116	1125	1378	1.2933	1.08277	1.54478	0.00469698	0.0433437
IL3	0	0	575	552	0	0	576	2125	1	3	2286	1299	1	4	1228	1490	0.244736	0.0501669	1.19393	0.05628	0.0433755
TNRC18	43	31	532	521	31	116	545	2009	172	65	2115	1237	73	83	1156	1411	1.25511	1.05311	1.49585	0.0119487	0.043517
ZP3	1	5	574	547	10	57	566	2068	4	7	2283	1295	11	18	1218	1476	0.57594	0.365184	0.908326	0.0148923	0.0435392
ETV2	9	6	566	546	5	7	571	2118	24	12	2263	1290	36	32	1193	1462	1.38945	0.974185	1.98173	0.0653381	0.0435527
MAGEB3	1	1	574	551	2	8	574	2117	4	8	2283	1294	1	8	1228	1486	0.370837	0.163657	0.840294	0.0103328	0.0435713
UTRN	85	97	490	455	102	323	474	1802	312	200	1975	1102	123	187	1106	1307	0.902886	0.801372	1.01726	0.0909449	0.0435757
ZNF592	18	19	557	533	29	103	547	2022	116	30	2171	1272	28	31	1201	1463	1.39164	1.10673	1.74989	0.00551127	0.0435989
DOK3	35	19	540	533	27	92	549	2033	92	12	2195	1290	110	106	1119	1388	1.60113	1.31555	1.94871	3.7171e-06	0.0436322
SYBU	14	9	561	543	9	18	567	2107	43	24	2244	1278	33	23	1196	1471	1.40574	1.02723	1.92374	0.0299837	0.0436728
C14orf39	7	10	568	542	11	33	565	2092	43	14	2244	1288	31	24	1198	1470	1.40946	1.02118	1.94538	0.0373147	0.0437231
RBM19	15	14	560	538	30	80	546	2045	68	32	2219	1270	39	33	1190	1461	1.3057	1.02541	1.66261	0.0292322	0.0437696
C8orf82	11	3	564	549	2	12	574	2113	49	13	2238	1289	27	40	1202	1454	1.30602	0.931818	1.83048	0.128741	0.0437755
CDK15	5	6	570	546	4	26	572	2099	23	14	2264	1288	17	34	1212	1460	0.704494	0.482148	1.02938	0.0723149	0.0437921
SFSWAP	20	21	555	531	22	105	554	2020	95	64	2192	1238	82	111	1147	1383	0.851947	0.705531	1.02875	0.0961802	0.0438855
NPBWR2	6	9	569	543	5	25	571	2100	24	19	2263	1283	5	11	1224	1483	0.675829	0.443173	1.03062	0.0671579	0.0441048
CADM4	5	7	570	545	2	10	574	2115	33	24	2254	1278	4	15	1225	1479	0.651507	0.429653	0.987916	0.0440048	0.0441212
ICT1	4	5	571	547	0	6	576	2119	15	17	2272	1285	3	6	1226	1488	0.51814	0.296453	0.905604	0.0199445	0.044128
PACSIN3	10	10	565	542	13	45	563	2080	44	36	2243	1266	27	41	1202	1453	0.81375	0.615335	1.07614	0.143225	0.0442048
EPHA7	7	4	568	548	3	36	573	2089	25	13	2262	1289	9	25	1220	1469	0.673317	0.448372	1.01112	0.0636894	0.0442454
PTPN14	33	31	542	521	15	96	561	2029	133	78	2154	1224	112	155	1117	1339	0.874097	0.738629	1.03441	0.120276	0.0442573
ASPSCR1	7	6	568	546	11	48	565	2077	31	30	2256	1272	37	61	1192	1433	0.721677	0.544964	0.955692	0.0212424	0.0442577
SRGN	3	3	572	549	0	1	576	2124	6	7	2281	1295	0	3	1229	1491	0.481027	0.203216	1.13862	0.0921911	0.0442732
ZNF726	6	21	569	531	18	85	558	2040	52	33	2235	1269	44	58	1185	1436	0.784438	0.614515	1.00135	0.0509973	0.0443556
C11orf98	1	0	574	552	3	7	573	2118	16	4	2271	1298	2	1	1227	1493	2.17733	0.988701	4.79492	0.0510271	0.0443905
SLPI	0	2	575	550	1	4	575	2121	23	5	2264	1297	5	7	1224	1487	1.44722	0.767495	2.72894	0.264305	0.0445214
SEC61B	1	0	574	552	0	1	576	2124	6	1	2281	1301	0	0	1229	1494	3.13943	0.524302	18.7984	0.202816	0.0445335
CCDC148	21	16	554	536	57	302	519	1823	63	45	2224	1257	62	93	1167	1401	0.766428	0.63794	0.920795	0.00465076	0.0445493
BCAS1	36	27	539	525	6	20	570	2105	103	49	2184	1253	152	152	1077	1342	1.2358	1.03215	1.47963	0.0210525	0.0445587
TEX26	5	5	570	547	6	24	570	2101	31	38	2256	1264	14	17	1215	1477	0.655456	0.461388	0.931152	0.0151289	0.0445748
C22orf24	3	0	572	552	10	24	566	2101	4	3	2283	1299	5	1	1224	1493	1.81901	0.993468	3.33057	0.0494347	0.0446005
ACPT	5	5	570	547	3	5	573	2120	29	10	2258	1292	17	12	1212	1482	1.60775	1.02112	2.5314	0.0378296	0.0446339
TOE1	17	13	558	539	11	35	565	2090	37	37	2250	1265	15	25	1214	1469	0.78536	0.580961	1.06167	0.108658	0.0446527
PTK6	26	26	549	526	60	221	516	1904	79	72	2208	1230	46	52	1183	1442	0.869367	0.722662	1.04586	0.131967	0.0446639
TMUB1	2	5	573	547	1	6	575	2119	10	8	2277	1294	9	21	1220	1473	0.558861	0.325431	0.959731	0.0333708	0.0446908
FAM229A	0	0	575	552	1	0	575	2125	0	0	2287	1302	1	0	1228	1494	Inf	NaN	NaN	0.038272	0.044798
P3H1	19	18	556	534	154	469	422	1656	118	57	2169	1245	67	90	1162	1404	1.15412	0.992017	1.34271	0.0625393	0.0449172
NARFL	18	23	557	529	14	62	562	2063	91	64	2196	1238	33	47	1196	1447	0.809651	0.646033	1.01471	0.0660663	0.0449432
KRTAP4-7	0	0	575	552	6	10	570	2115	0	0	2287	1302	0	0	1229	1494	2.22632	0.805743	6.15144	0.113209	0.0449638
PHACTR1	33	55	542	497	29	100	547	2025	166	108	2121	1194	50	68	1179	1426	0.840926	0.707198	0.999942	0.0485313	0.0450326
LHFPL5	11	14	564	538	12	16	564	2109	45	26	2242	1276	61	50	1168	1444	1.31085	1.00576	1.70848	0.0407019	0.0450697
OR5R1	4	7	571	545	2	11	574	2114	13	13	2274	1289	24	30	1205	1464	0.769142	0.514471	1.14988	0.196467	0.0452371
GOSR2	4	0	571	552	2	11	574	2114	23	4	2264	1298	7	11	1222	1483	1.59788	0.910123	2.80536	0.114758	0.0452484
A4GNT	2	6	573	546	2	10	574	2115	19	16	2268	1286	21	37	1208	1457	0.64918	0.438591	0.960882	0.0293898	0.0453212
GAS5	0	1	575	551	0	0	576	2125	0	1	2287	1301	0	0	1229	1494	0	NaN	NaN	0.0980592	0.0454618
ZNF132	18	10	557	542	17	147	559	1978	73	50	2214	1252	18	24	1211	1470	0.732134	0.573595	0.934494	0.0141044	0.0455234
MCM7	24	24	551	528	11	26	565	2099	61	45	2226	1257	41	69	1188	1425	0.832769	0.65705	1.05548	0.126073	0.0455537
CDK2AP1	1	0	574	552	0	0	576	2125	0	0	2287	1302	3	1	1226	1493	4.7412	0.52076	43.1657	0.130261	0.0456304
DSC1	17	17	558	535	7	23	569	2102	73	23	2214	1279	42	44	1187	1450	1.32739	1.01455	1.7367	0.0403704	0.0456496
LOC100131626	3	1	572	551	0	0	576	2125	8	0	2279	1302	0	0	1229	1494	8.60801	1.01704	72.856	0.0220077	0.0457831
GTF3C3	8	4	567	548	9	21	567	2104	26	15	2261	1287	19	7	1210	1487	1.61213	1.07778	2.4114	0.0170033	0.0457975
ANKRA2	2	1	573	551	1	17	575	2108	18	1	2269	1301	5	4	1224	1490	1.68034	0.856314	3.29733	0.165338	0.0458143
NIFK	16	10	559	542	2	20	574	2105	24	25	2263	1277	42	60	1187	1434	0.7806	0.58244	1.04618	0.0963552	0.0458719
ARRDC1-AS1	3	0	572	552	5	11	571	2114	4	3	2283	1299	5	3	1224	1491	1.71405	0.83498	3.5186	0.132177	0.0458734
CFHR4	7	13	568	539	9	47	567	2078	49	31	2238	1271	5	16	1224	1478	0.706517	0.508637	0.98138	0.0392404	0.0458936
OR2L13	5	13	570	539	4	45	572	2080	43	27	2244	1275	18	20	1211	1474	0.728043	0.523571	1.01237	0.0634472	0.045923
TPO	30	37	545	515	14	59	562	2066	99	36	2188	1266	72	61	1157	1433	1.24598	1.00965	1.53763	0.0419557	0.0459247
JAKMIP3	19	12	556	540	25	88	551	2037	62	31	2225	1271	83	74	1146	1420	1.25546	1.01319	1.55565	0.0377424	0.0459522
MCPH1	59	42	516	510	22	63	554	2062	191	88	2096	1214	75	82	1154	1412	1.24258	1.04702	1.47468	0.0128232	0.0460193
ZNF354A	3	2	572	550	0	2	576	2123	4	6	2283	1296	0	6	1229	1488	0.365098	0.144766	0.920769	0.029056	0.0460922
ZNF395	3	5	572	547	5	4	571	2121	38	13	2249	1289	12	16	1217	1478	1.36739	0.895505	2.08794	0.14325	0.0462233
PHF7	0	2	575	550	1	11	575	2114	7	6	2280	1296	0	4	1229	1490	0.368676	0.151659	0.896237	0.0260585	0.0463205
FASTKD5	16	15	559	537	22	53	554	2072	44	14	2243	1288	14	13	1215	1481	1.45782	1.06895	1.98816	0.0168102	0.0463427
RIOK2	19	18	556	534	37	126	539	1999	70	62	2217	1240	18	33	1211	1461	0.807239	0.645729	1.00914	0.0551203	0.0463572
HOXC12	2	1	573	551	3	6	573	2119	12	4	2275	1298	5	4	1224	1490	1.70197	0.842878	3.43669	0.132911	0.0463931
TMEM94	7	14	568	538	12	36	564	2089	43	27	2244	1275	30	51	1199	1443	0.81238	0.612459	1.07756	0.146003	0.0464206
PCDHB14	14	12	561	540	2	18	574	2107	52	41	2235	1261	11	18	1218	1476	0.749179	0.544476	1.03084	0.0765222	0.0464542
KLHL3	8	4	567	548	2	11	574	2114	35	7	2252	1295	7	9	1222	1485	1.71357	1.05033	2.79562	0.0348379	0.0464766
SAG	7	2	568	550	7	25	569	2100	27	17	2260	1285	29	18	1200	1476	1.37465	0.955648	1.97735	0.0832439	0.0466585
TUBA1C	0	0	575	552	6	4	570	2121	1	2	2286	1300	1	0	1228	1494	2.65458	0.931563	7.56449	0.0301604	0.0466741
ZWILCH	4	2	571	550	8	27	568	2098	37	15	2250	1287	20	17	1209	1477	1.36542	0.939573	1.98428	0.103643	0.0467786
ZC3H13	17	7	558	545	10	29	566	2096	45	16	2242	1286	36	38	1193	1456	1.41917	1.05195	1.91457	0.0222512	0.0468623
DNAJB7	19	17	556	535	79	351	497	1774	65	53	2222	1249	32	44	1197	1450	0.803712	0.666626	0.968988	0.021478	0.0468652
FAM65B	38	35	537	517	113	340	463	1785	156	82	2131	1220	75	68	1154	1426	1.20955	1.04011	1.4066	0.0129554	0.0469028
EMID1	9	17	566	535	8	32	568	2093	50	39	2237	1263	14	17	1215	1477	0.756153	0.556372	1.02767	0.0712008	0.0469185
C3orf80	2	0	573	552	4	4	572	2121	1	0	2286	1302	4	0	1225	1494	7.8835	2.13626	29.0926	0.000855889	0.0469356
C12orf73	1	1	574	551	0	1	576	2124	0	1	2287	1301	1	7	1228	1487	0.229154	0.0495438	1.0599	0.0400137	0.0469426
LRCH2	26	9	549	543	26	81	550	2044	75	38	2212	1264	54	55	1175	1439	1.28108	1.02485	1.60137	0.0292743	0.0469576
PTPN2	11	5	564	547	9	17	567	2108	42	2	2245	1300	7	10	1222	1484	2.65809	1.67363	4.22162	3.65934e-05	0.0469893
RNF213	105	64	470	488	99	413	477	1712	353	148	1934	1154	166	193	1063	1301	1.1818	1.05057	1.32942	0.00586238	0.0470162
HTN1	0	1	575	551	0	0	576	2125	0	0	2287	1302	0	1	1229	1493	0	NaN	NaN	0.172818	0.0470334
PLCXD1	12	28	563	524	11	56	565	2069	72	51	2215	1251	39	48	1190	1446	0.765316	0.603246	0.970928	0.0271805	0.0471212
CIDEC	5	4	570	548	7	22	569	2103	25	8	2262	1294	13	8	1216	1486	1.57079	1.00195	2.46256	0.0499378	0.0471456
A2ML1	43	26	532	526	29	84	547	2041	123	61	2164	1241	92	100	1137	1394	1.22066	1.01994	1.46088	0.0291518	0.0471748
OR8K5	5	5	570	547	4	29	572	2096	16	11	2271	1291	13	21	1216	1473	0.732489	0.47725	1.12423	0.158089	0.0472088
MIR1-1HG	21	18	554	534	38	120	538	2005	75	66	2212	1236	18	31	1211	1463	0.844562	0.677807	1.05234	0.123889	0.0473079
ARL6IP6	2	2	573	550	0	3	576	2122	3	6	2284	1296	11	22	1218	1472	0.522719	0.285102	0.958375	0.0322347	0.0473326
FAM186A	58	47	517	505	17	54	559	2071	193	79	2094	1223	97	103	1132	1391	1.26876	1.07246	1.50099	0.00563013	0.0473436
CCR5	21	19	554	533	3	1	573	2124	70	35	2217	1267	78	69	1151	1425	1.28975	1.01646	1.63652	0.0344397	0.047354
FAM83F	9	2	566	550	6	26	570	2099	14	21	2273	1281	14	22	1215	1472	0.73022	0.492666	1.08232	0.109058	0.0474773
ARNT	13	12	562	540	36	94	540	2031	45	14	2242	1288	10	17	1219	1477	1.33402	1.00646	1.7682	0.0448863	0.0475275
PRR27	30	19	545	533	21	104	555	2021	97	64	2190	1238	70	110	1159	1384	0.84977	0.70293	1.02729	0.0937627	0.0475839
DOCK1	41	24	534	528	7	49	569	2076	110	47	2177	1255	77	69	1152	1425	1.30171	1.05854	1.60075	0.0132219	0.0476792
TNFRSF1B	16	14	559	538	2	9	574	2116	51	27	2236	1275	52	28	1177	1466	1.46418	1.09184	1.9635	0.00973491	0.0476833
SERPINB10	6	7	569	545	4	31	572	2094	15	10	2272	1292	8	12	1221	1482	0.722427	0.455649	1.1454	0.172257	0.0476838
DYNC1I2	0	0	575	552	1	4	575	2121	8	0	2279	1302	8	8	1221	1486	1.8143	0.809226	4.0677	0.160194	0.0477801
EIF5B	8	6	567	546	8	37	568	2088	76	20	2211	1282	18	22	1211	1472	1.42649	1.04116	1.95444	0.0308564	0.0478432
ABCA6	27	32	548	520	38	176	538	1949	120	88	2167	1214	35	43	1194	1451	0.808443	0.670182	0.975228	0.0258922	0.0478811
PSORS1C2	86	110	489	442	7	30	569	2095	462	296	1825	1006	253	322	976	1172	0.867405	0.774401	0.971578	0.013859	0.0478815
ISM1	43	48	532	504	31	153	545	1972	152	103	2135	1199	71	92	1158	1402	0.839351	0.711368	0.99036	0.0382703	0.0478986
TRPM4	24	21	551	531	22	105	554	2020	102	79	2185	1223	38	51	1191	1443	0.808724	0.658768	0.992816	0.0417414	0.0480309
RASAL3	44	45	531	507	31	164	545	1961	146	93	2141	1209	83	111	1146	1383	0.853985	0.725262	1.00555	0.0595597	0.0481749
LMLN	17	14	558	538	8	59	568	2066	69	23	2218	1279	37	28	1192	1466	1.28234	0.976451	1.68404	0.0810285	0.0482192
CELSR3	113	109	462	443	52	224	524	1901	339	209	1948	1093	324	405	905	1089	0.933518	0.837295	1.0408	0.215624	0.0482227
AMOT	12	4	563	548	5	8	571	2117	27	11	2260	1291	29	27	1200	1467	1.55851	1.07299	2.26374	0.0182885	0.0483198
NAT14	5	0	570	552	2	4	574	2121	21	12	2266	1290	10	6	1219	1488	1.53269	0.894355	2.62664	0.11041	0.0483384
FAM110A	13	3	562	549	1	4	575	2121	19	3	2268	1299	21	25	1208	1469	1.65148	1.05624	2.58217	0.0294196	0.0483641
ERCC6L	4	2	571	550	11	16	565	2109	15	7	2272	1295	5	2	1224	1492	1.92901	1.12818	3.29829	0.0117428	0.0484177
MMP24	11	21	564	531	7	36	569	2089	40	24	2247	1278	18	30	1211	1464	0.742941	0.544025	1.01459	0.0624538	0.0484333
SLC1A4	9	4	566	548	18	50	558	2075	26	10	2261	1292	10	7	1219	1487	1.51687	1.0422	2.20773	0.0296202	0.0484746
TRHR	1	1	574	551	1	11	575	2114	5	6	2282	1296	2	10	1227	1484	0.372989	0.167294	0.831597	0.0132612	0.0484921
CCDC85C	6	4	569	548	38	91	538	2034	43	23	2244	1279	17	13	1212	1481	1.39172	1.05004	1.84458	0.0191338	0.0485221
SOAT1	9	2	566	550	6	12	570	2113	27	8	2260	1294	12	21	1217	1473	1.40936	0.920343	2.1582	0.115468	0.0485448
NPW	0	0	575	552	2	1	574	2124	1	0	2286	1302	0	0	1229	1494	9.10776	0.778399	106.567	0.0443301	0.0485793
MPZL3	5	7	570	545	1	13	575	2112	19	21	2268	1281	9	9	1220	1485	0.630628	0.400141	0.993879	0.0447536	0.0486126
SNCA	4	2	571	550	1	6	575	2119	9	2	2278	1300	14	9	1215	1485	1.79934	0.965581	3.35304	0.0659958	0.0487401
LIPG	3	8	572	544	4	17	572	2108	18	12	2269	1290	4	9	1225	1485	0.685178	0.417512	1.12444	0.132482	0.0487546
SLC22A18AS	24	27	551	525	29	98	547	2027	86	65	2201	1237	22	45	1207	1449	0.800073	0.644554	0.993116	0.0405111	0.0487751
SP140	1	3	574	549	2	6	574	2119	12	1	2275	1301	6	0	1223	1494	2.82175	1.20173	6.62563	0.0164575	0.0487756
TMEM209	21	32	554	520	37	131	539	1994	98	56	2189	1246	50	90	1179	1404	0.841839	0.694999	1.0197	0.0773806	0.0488286
MAP2K2	25	17	550	535	8	40	568	2085	74	29	2213	1273	79	80	1150	1414	1.24772	0.996727	1.56191	0.0555181	0.0488414
SPRYD4	17	8	558	544	1	3	575	2122	43	19	2244	1283	33	27	1196	1467	1.4871	1.06029	2.08571	0.0203574	0.0489002
B4GALNT1	3	7	572	545	1	12	575	2113	19	16	2268	1286	22	33	1207	1461	0.675777	0.456388	1.00063	0.0499013	0.0489888
IGIP	0	3	575	549	1	9	575	2116	3	2	2284	1300	0	1	1229	1493	0.361667	0.107522	1.21652	0.0913838	0.049051
TIGD3	4	2	571	550	2	2	574	2123	14	4	2273	1298	6	4	1223	1490	2.05793	1.01461	4.17406	0.0393696	0.0490531
CCDC151	27	19	548	533	5	26	571	2099	93	36	2194	1266	48	47	1181	1447	1.31229	1.02836	1.67463	0.0300771	0.049057
RUBCN	16	27	559	525	18	71	558	2054	72	47	2215	1255	57	80	1172	1414	0.829706	0.668871	1.02921	0.088396	0.0490786
CD6	2	3	573	549	0	7	576	2118	5	9	2282	1293	11	16	1218	1478	0.550168	0.306996	0.985957	0.0411476	0.0491058
PENK	3	5	572	547	9	21	567	2104	26	8	2261	1294	27	21	1202	1473	1.52648	1.04082	2.23876	0.0295125	0.0492257
CCDC107	10	7	565	545	3	34	573	2091	43	24	2244	1278	14	35	1215	1459	0.724909	0.520169	1.01024	0.0630434	0.0492931
SLC19A2	2	7	573	545	2	17	574	2108	20	16	2267	1286	10	19	1219	1475	0.586073	0.374537	0.917084	0.0191262	0.0493406
ACSL4	2	4	573	548	3	13	573	2112	5	9	2282	1293	2	3	1227	1491	0.523749	0.261564	1.04874	0.054301	0.0493799
SLC35A1	4	7	571	545	11	55	565	2070	20	14	2267	1288	12	25	1217	1469	0.684834	0.472281	0.993047	0.0448705	0.0494563
HS3ST5	3	5	572	547	2	12	574	2113	11	14	2276	1288	4	4	1225	1490	0.580826	0.327306	1.03071	0.0568474	0.0494568
MICA	19	17	556	535	78	264	498	1861	62	24	2225	1278	261	263	968	1231	1.22605	1.06154	1.41604	0.00571442	0.0494803
C1orf54	0	0	575	552	6	1	570	2124	4	0	2283	1302	4	7	1225	1487	2.48612	1.05902	5.83635	0.0227892	0.0494895
SCGB2B2	1	2	574	550	0	1	576	2124	1	6	2286	1296	3	3	1226	1491	0.389083	0.139993	1.08138	0.0508596	0.0494936
LRRC36	30	32	545	520	8	20	568	2105	81	66	2206	1236	67	87	1162	1407	0.848191	0.689597	1.04326	0.114859	0.049497
CYP1A2	7	14	568	538	8	54	568	2071	52	33	2235	1269	11	11	1218	1483	0.771442	0.561905	1.05912	0.112405	0.0495007
CGB7	0	0	575	552	2	1	574	2124	0	0	2287	1302	0	0	1229	1494	7.4007	0.669883	81.761	0.0551109	0.0495191
WDHD1	14	22	561	530	13	42	563	2083	56	53	2231	1249	27	35	1202	1459	0.742488	0.574168	0.960152	0.0204167	0.0496142
GRHL3	10	17	565	535	13	48	563	2077	43	36	2244	1266	29	42	1200	1452	0.762032	0.579548	1.00197	0.0485245	0.0496305
SLC16A3	21	21	554	531	29	130	547	1995	56	50	2231	1252	95	116	1134	1378	0.85251	0.704797	1.03118	0.0983871	0.0496695
BHLHE22	0	0	575	552	1	0	575	2125	1	0	2286	1302	1	1	1228	1493	3.76478	0.414844	34.1659	0.187281	0.0498285
LTB4R	5	1	570	551	1	5	575	2120	14	4	2273	1298	12	9	1217	1485	1.82589	0.998091	3.34023	0.05075	0.0498378
GABPA	0	0	575	552	2	0	574	2125	1	1	2286	1301	4	1	1225	1493	3.79931	0.877112	16.4571	0.0329073	0.0498588
PDIK1L	1	0	574	552	0	4	576	2121	1	1	2286	1301	0	5	1229	1489	0.22748	0.0429771	1.20407	0.0736863	0.0498622
C7orf43	4	8	571	544	3	13	573	2112	11	15	2276	1287	10	14	1219	1480	0.604507	0.375643	0.972808	0.032701	0.049878
FUS	4	3	571	549	1	4	575	2121	35	15	2252	1287	20	16	1209	1478	1.384	0.908573	2.1082	0.128598	0.049885
ZNF385C	4	8	571	544	18	28	558	2097	32	9	2255	1293	37	38	1192	1456	1.46973	1.07448	2.01037	0.0143591	0.049908
SLC2A10	7	4	568	548	0	18	576	2107	20	20	2267	1282	10	13	1219	1481	0.657689	0.422154	1.02464	0.0662432	0.0499481
HMX1	1	2	574	550	3	7	573	2118	3	1	2284	1301	3	0	1226	1494	1.77513	0.687453	4.5837	0.228601	0.0499549
OR4P4	0	0	575	552	0	4	576	2121	0	0	2287	1302	0	2	1229	1492	0	NaN	NaN	0.103883	0.0499736
PRDX1	7	0	568	552	3	13	573	2112	10	4	2277	1298	5	2	1224	1492	1.95824	0.999067	3.8383	0.0523982	0.0500033
CDKL2	12	23	563	529	11	54	565	2071	48	32	2239	1270	31	44	1198	1450	0.765772	0.585994	1.0007	0.0504046	0.050088
SPP1	7	21	568	531	5	13	571	2112	80	57	2207	1245	17	24	1212	1470	0.747247	0.568407	0.982354	0.0352998	0.0500885
ANKRD13C	0	2	575	550	7	29	569	2096	6	6	2281	1296	4	17	1225	1477	0.525441	0.298433	0.925128	0.0200277	0.0501438
ZNF705G	22	24	553	528	62	187	514	1938	86	42	2201	1260	31	29	1198	1465	1.18381	0.967382	1.44865	0.0999221	0.0501909
VWA7	60	64	515	488	26	152	550	1973	243	148	2044	1154	327	413	902	1081	0.899139	0.797413	1.01384	0.0839865	0.0502062
MMP10	22	24	553	528	83	354	493	1771	67	50	2220	1252	46	81	1183	1413	0.785717	0.658645	0.937305	0.00710304	0.050219
LRAT	2	3	573	549	0	0	576	2125	7	11	2280	1291	0	0	1229	1494	0.41021	0.177179	0.949729	0.0305062	0.0502441
C4BPA	8	7	567	545	1	15	575	2110	35	29	2252	1273	5	16	1224	1478	0.616068	0.416708	0.910806	0.0157747	0.0502739
PAX2	3	7	572	545	10	44	566	2081	13	19	2274	1283	8	3	1221	1491	0.695156	0.453158	1.06639	0.0848298	0.0503901
NDUFB7	10	15	565	537	30	120	546	2005	40	35	2247	1267	34	49	1195	1445	0.787266	0.617655	1.00345	0.0503359	0.0504119
PHF21A	7	2	568	550	5	10	571	2115	22	7	2265	1295	15	18	1214	1476	1.50342	0.957353	2.36097	0.0757248	0.050503
EVA1B	6	4	569	548	2	5	574	2120	11	2	2276	1300	10	15	1219	1479	1.25645	0.720018	2.19254	0.427355	0.0505268
GEMIN4	62	74	513	478	26	156	550	1969	198	117	2089	1185	173	204	1056	1290	0.905573	0.788935	1.03945	0.161069	0.0505822
GLO1	0	4	575	548	6	12	570	2113	26	9	2261	1293	9	7	1220	1487	1.41828	0.86568	2.32363	0.161167	0.0506082
FAM102A	2	4	573	548	1	17	575	2108	10	7	2277	1295	6	10	1223	1484	0.591773	0.325701	1.0752	0.0901676	0.0506607
CACNA1G	35	40	540	512	38	176	538	1949	111	64	2176	1238	83	123	1146	1371	0.852255	0.718885	1.01037	0.0668451	0.0507239
UCMA	0	3	575	549	2	12	574	2113	9	9	2278	1293	7	9	1222	1485	0.62351	0.341053	1.13989	0.119151	0.0507311
SULT1E1	5	4	570	548	1	2	575	2123	27	15	2260	1287	55	35	1174	1459	1.57012	1.11613	2.20878	0.00822787	0.0507793
LAMC2	18	30	557	522	14	76	562	2049	93	58	2194	1244	33	54	1196	1440	0.764289	0.612087	0.954338	0.0182303	0.050856
SH3GL2	1	4	574	548	2	1	574	2124	7	10	2280	1292	1	3	1228	1491	0.514942	0.244008	1.08671	0.0611205	0.050856
UPP1	6	2	569	550	1	13	575	2112	27	6	2260	1296	10	10	1219	1484	1.5716	0.942618	2.62028	0.0933841	0.050978
CSNK2A1	0	2	575	550	0	2	576	2123	2	3	2285	1299	1	1	1228	1493	0.334088	0.0835143	1.33647	0.10767	0.0510222
CRYL1	14	10	561	542	2	3	574	2122	55	22	2232	1280	25	25	1204	1469	1.36425	0.977906	1.90324	0.0664916	0.0512365
SCARA3	39	63	536	489	74	216	502	1909	253	109	2034	1193	119	126	1110	1368	1.16296	1.01171	1.33683	0.0334395	0.0512393
NR1H3	4	1	571	551	1	7	575	2118	27	6	2260	1296	18	17	1211	1477	1.66871	1.03235	2.69736	0.0392069	0.0512777
CLCN2	32	32	543	520	28	106	548	2019	132	52	2155	1250	93	83	1136	1411	1.26355	1.05288	1.51637	0.012509	0.0512945
TMPPE	7	5	568	547	0	4	576	2121	17	18	2270	1284	6	7	1223	1487	0.712555	0.431072	1.17784	0.181904	0.0512975
MYH15	61	63	514	489	81	315	495	1810	212	132	2075	1170	165	249	1064	1245	0.866291	0.763514	0.982901	0.0257591	0.0514363
ARID3A	2	4	573	548	3	36	573	2089	11	5	2276	1297	16	32	1213	1462	0.585258	0.37522	0.912868	0.0199252	0.0514624
DSCAML1	36	49	539	503	42	169	534	1956	128	96	2159	1206	98	125	1131	1369	0.833341	0.710435	0.97751	0.0241962	0.0514708
BCL6B	6	4	569	548	2	8	574	2117	4	10	2283	1292	6	9	1223	1485	0.651218	0.361427	1.17336	0.138763	0.0516062
CASD1	14	15	561	537	4	10	572	2115	49	20	2238	1282	41	28	1188	1466	1.44081	1.05821	1.96175	0.0193271	0.0516201
CNPY1	0	1	575	551	0	3	576	2122	0	1	2287	1301	0	2	1229	1492	0	NaN	NaN	0.0269853	0.0516311
PRELID1	0	2	575	550	4	2	572	2123	3	1	2284	1301	4	1	1225	1493	2.53918	0.939755	6.86078	0.0419064	0.0517202
CXorf23	2	0	573	552	1	12	575	2113	7	10	2280	1292	3	7	1226	1487	0.490926	0.245185	0.982964	0.0412993	0.0517484
ATP6V1C2	7	5	568	547	11	19	565	2106	42	21	2245	1281	17	18	1212	1476	1.30887	0.922593	1.85688	0.124067	0.0517664
GPR62	2	3	573	549	0	4	576	2121	0	1	2287	1301	13	6	1216	1488	1.41849	0.668548	3.00968	0.361469	0.0518306
SMPD2	5	7	570	545	3	13	573	2112	17	12	2270	1290	10	25	1219	1469	0.648683	0.417086	1.00888	0.0536517	0.0518332
HSPBP1	16	13	559	539	24	47	552	2078	20	10	2267	1292	17	23	1212	1471	1.30339	0.947509	1.79294	0.0959628	0.0518487
SNTG2	22	27	553	525	103	442	473	1683	83	64	2204	1238	53	76	1176	1418	0.802683	0.681434	0.945506	0.0082394	0.0518571
PDX1	8	2	567	550	3	30	573	2095	48	21	2239	1281	37	24	1192	1470	1.39901	1.00995	1.93794	0.0460008	0.0518869
MCEE	22	17	553	535	12	57	564	2068	48	34	2239	1268	42	72	1187	1422	0.803438	0.629617	1.02524	0.0786525	0.0520179
GGNBP2	5	13	570	539	11	53	565	2072	43	31	2244	1271	5	9	1224	1485	0.700525	0.499832	0.981799	0.0378712	0.0520984
BSPRY	13	12	562	540	12	21	564	2104	58	51	2229	1251	10	27	1219	1467	0.76077	0.571719	1.01233	0.0537297	0.0521387
SMCHD1	21	18	554	534	41	156	535	1969	72	53	2215	1249	39	67	1190	1427	0.838759	0.683768	1.02888	0.0892849	0.0521405
C1QTNF2	16	11	559	541	22	60	554	2065	49	19	2238	1283	46	45	1183	1449	1.35261	1.04444	1.7517	0.0218514	0.052202
NFKB2	6	2	569	550	7	12	569	2113	13	8	2274	1294	11	7	1218	1487	1.6271	0.97788	2.70734	0.0524991	0.0522683
NDUFB11	1	0	574	552	2	1	574	2124	2	0	2285	1302	1	0	1228	1494	15.7014	1.29307	190.657	0.00978722	0.0523873
RAB37	12	6	563	546	24	62	552	2063	54	6	2233	1296	16	31	1213	1463	1.57301	1.16308	2.12741	0.00390565	0.0523989
TLR5	49	47	526	505	36	124	540	2001	155	109	2132	1193	209	284	1020	1210	0.885989	0.772521	1.01612	0.0818783	0.0524115
TMED6	9	14	566	538	14	44	562	2081	54	25	2233	1277	21	7	1208	1487	1.31333	0.962525	1.79199	0.0838664	0.0524634
HNRNPF	2	0	573	552	0	3	576	2122	1	4	2286	1298	2	5	1227	1489	0.447544	0.154166	1.29922	0.127351	0.0525294
TGFBRAP1	8	7	567	545	12	74	564	2051	20	24	2267	1278	11	10	1218	1484	0.675987	0.473855	0.964344	0.0291659	0.0525348
B3GALT5	2	3	573	549	0	4	576	2121	7	5	2280	1297	1	6	1228	1488	0.490332	0.214363	1.12158	0.0963469	0.0526011
FBXL14	1	1	574	551	1	0	575	2125	6	1	2281	1301	3	1	1226	1493	3.19446	0.896039	11.3885	0.0529752	0.052669
CECR6	13	20	562	532	23	117	553	2008	81	56	2206	1246	43	64	1186	1430	0.768398	0.619758	0.952688	0.0163969	0.0526713
RNASE4	6	2	569	550	8	18	568	2107	17	7	2270	1295	6	7	1223	1487	1.5024	0.908471	2.48463	0.108983	0.0527575
WDR61	1	2	574	550	1	6	575	2119	6	8	2281	1294	1	2	1228	1492	0.480995	0.20816	1.11143	0.0764584	0.0527597
SSH1	62	55	513	497	40	142	536	1983	230	128	2057	1174	144	134	1085	1360	1.13277	0.983159	1.30515	0.0838768	0.0527775
CST11	12	5	563	547	3	2	573	2123	52	20	2235	1282	7	11	1222	1483	1.50489	1.00756	2.2477	0.0433506	0.0528297
KLF17	4	8	571	544	3	13	573	2112	16	15	2271	1287	8	14	1221	1480	0.636054	0.398611	1.01494	0.0537417	0.0528681
RCBTB1	2	10	573	542	3	9	573	2116	20	19	2267	1283	8	8	1221	1486	0.6566	0.414207	1.04084	0.066322	0.0529671
ARL4C	0	0	575	552	1	0	575	2125	7	1	2280	1301	1	1	1228	1493	3.56504	0.764824	16.6175	0.0785497	0.0529693
MGST1	3	2	572	550	0	6	576	2119	3	4	2284	1298	2	3	1227	1491	0.588529	0.236239	1.46617	0.259315	0.0529723
RPL24	1	1	574	551	0	1	576	2124	1	6	2286	1296	4	5	1225	1489	0.447083	0.172939	1.1558	0.0767597	0.0529738
JUNB	0	0	575	552	2	23	574	2102	0	1	2287	1301	2	7	1227	1487	0.305168	0.105834	0.879937	0.018998	0.0529924
PTOV1-AS1	0	0	575	552	1	0	575	2125	1	0	2286	1302	0	0	1229	1494	Inf	NaN	NaN	0.0687665	0.0530285
IL11	8	6	567	546	3	12	573	2113	34	8	2253	1294	13	14	1216	1480	1.5172	0.98183	2.34448	0.064449	0.0531154
HOXA-AS3	0	0	575	552	1	0	575	2125	0	0	2287	1302	1	0	1228	1494	Inf	NaN	NaN	0.038272	0.0531538
LINC01530	3	1	572	551	2	3	574	2122	12	4	2275	1298	5	2	1224	1492	2.20926	1.00815	4.84135	0.0396763	0.0532218
ZMAT4	0	0	575	552	0	7	576	2118	6	5	2281	1297	6	17	1223	1477	0.440667	0.215749	0.90006	0.0244392	0.0532348
FAM50A	0	1	575	551	3	2	573	2123	1	0	2286	1302	0	0	1229	1494	2.91152	0.642686	13.1899	0.119818	0.053285
WDR45B	2	1	573	551	3	5	573	2120	15	5	2272	1297	4	2	1225	1492	1.94262	0.945731	3.99031	0.0631512	0.0533563
CPN2	2	6	573	546	0	10	576	2115	14	11	2273	1291	19	27	1210	1467	0.672576	0.431253	1.04894	0.081525	0.0534108
ZNRF1	4	6	571	546	2	3	574	2122	34	29	2253	1273	1	7	1228	1487	0.643589	0.416645	0.994149	0.0438486	0.053425
CCDC70	1	3	574	549	2	1	574	2124	4	7	2283	1295	6	10	1223	1484	0.633913	0.320305	1.25457	0.16605	0.0534538
RDH14	0	0	575	552	1	0	575	2125	1	0	2286	1302	0	0	1229	1494	Inf	NaN	NaN	0.0687665	0.0536904
PRR34	0	0	575	552	2	14	574	2111	2	0	2285	1302	3	3	1226	1491	0.908791	0.343483	2.40449	0.854272	0.0537277
FKBP9	1	0	574	552	2	3	574	2122	2	0	2285	1302	7	3	1222	1491	3.3367	1.15923	9.60431	0.0207407	0.053764
SLC16A6	0	2	575	550	2	4	574	2121	1	5	2286	1297	4	7	1225	1487	0.501721	0.213821	1.17727	0.0841645	0.0537872
FAM78B	0	0	575	552	2	0	574	2125	0	1	2287	1301	5	1	1224	1493	3.97059	0.928648	16.9769	0.0241412	0.0538011
LRRC47	5	5	570	547	5	11	571	2114	16	8	2271	1294	16	9	1213	1485	1.49614	0.928168	2.41166	0.0918423	0.0538489
JAM3	6	8	569	544	3	20	573	2105	22	22	2265	1280	10	14	1219	1480	0.651192	0.431008	0.983859	0.0396074	0.0538745
TTC36	1	0	574	552	5	12	571	2113	5	2	2282	1300	3	1	1226	1493	1.84498	0.827404	4.114	0.131409	0.054028
CRY2	7	10	568	542	0	12	576	2113	24	24	2263	1278	10	10	1219	1484	0.638124	0.41885	0.972192	0.0360594	0.0540482
ANP32C	0	0	575	552	0	0	576	2125	0	2	2287	1300	0	1	1229	1493	0	NaN	NaN	0.0405244	0.054079
JAG2	33	36	542	516	126	416	450	1709	155	75	2132	1227	51	50	1178	1444	1.1444	0.982123	1.33349	0.0837357	0.0542584
CABP7	2	7	573	545	1	8	575	2117	12	8	2275	1294	8	22	1221	1472	0.515009	0.303726	0.873269	0.0133893	0.0542929
CCDC59	2	4	573	548	2	9	574	2116	14	12	2273	1290	9	21	1220	1473	0.593649	0.361677	0.974402	0.0369046	0.0543297
SYAP1	5	8	570	544	21	21	555	2104	25	4	2262	1298	3	4	1226	1490	2.32236	1.48518	3.63146	9.79206e-05	0.0544329
PDAP1	2	0	573	552	6	9	570	2116	11	4	2276	1298	1	2	1228	1492	1.91204	0.925571	3.9499	0.0696122	0.0544934
C3orf22	3	5	572	547	1	9	575	2116	8	4	2279	1298	3	9	1226	1485	0.612798	0.311151	1.20688	0.162661	0.0545151
KLKB1	4	2	571	550	9	26	567	2099	33	9	2254	1293	12	15	1217	1479	1.45281	0.962447	2.193	0.0787138	0.0545384
ZPBP	8	9	567	543	8	33	568	2092	26	16	2261	1286	13	28	1216	1466	0.774301	0.539747	1.11079	0.164508	0.0545481
SGK223	66	54	509	498	45	128	531	1997	232	111	2055	1191	133	144	1096	1350	1.20046	1.04024	1.38536	0.0122347	0.0546115
NEIL3	22	16	553	536	11	38	565	2087	52	47	2235	1255	52	71	1177	1423	0.849027	0.671179	1.074	0.167349	0.0547811
SLCO2A1	14	14	561	538	14	24	562	2101	73	36	2214	1266	72	74	1157	1420	1.23254	0.979257	1.55132	0.0717351	0.0548332
TYW5	1	0	574	552	4	16	572	2109	7	9	2280	1293	1	7	1228	1487	0.544828	0.276842	1.07223	0.0663409	0.0549316
TWIST2	0	0	575	552	0	0	576	2125	1	0	2286	1302	0	0	1229	1494	Inf	NaN	NaN	0.450535	0.0549387
TRIM69	25	12	550	540	10	24	566	2101	84	36	2203	1266	43	48	1186	1446	1.34019	1.04407	1.7203	0.021102	0.0549625
CBX6	0	1	575	551	4	4	572	2121	5	0	2282	1302	9	5	1220	1489	2.74536	1.21504	6.20307	0.0116365	0.054978
BOK	8	3	567	549	25	65	551	2060	14	5	2273	1297	38	41	1191	1453	1.34659	0.99722	1.81836	0.0513352	0.0550958
SKI	19	13	556	539	11	29	565	2096	29	5	2258	1297	48	56	1181	1438	1.33919	1.00424	1.78585	0.0481941	0.0551018
DROSHA	19	17	556	535	11	31	565	2094	70	25	2217	1277	29	31	1200	1463	1.3197	1.00051	1.74072	0.0502746	0.0551175
BRINP2	12	6	563	546	10	36	566	2089	29	12	2258	1290	21	14	1208	1480	1.45608	1.01394	2.09102	0.0428436	0.0551208
ITPR2	21	13	554	539	29	118	547	2007	64	40	2223	1262	44	30	1185	1464	1.14143	0.907597	1.43551	0.258717	0.0551824
RASIP1	11	4	564	548	20	45	556	2080	21	12	2266	1290	13	11	1216	1483	1.48939	1.03787	2.13734	0.0274766	0.0552568
DCLK2	15	11	560	541	3	34	573	2091	48	36	2239	1266	32	49	1197	1445	0.766376	0.579779	1.01303	0.0635007	0.0553872
AJUBA	3	5	572	547	1	12	575	2113	18	9	2269	1293	29	10	1200	1484	1.61483	1.02816	2.53624	0.0362036	0.0553967
HGS	9	4	566	548	2	13	574	2112	13	18	2274	1284	30	50	1199	1444	0.693849	0.488468	0.985586	0.0389163	0.0554242
PDPN	4	7	571	545	5	13	571	2112	25	9	2262	1293	16	9	1213	1485	1.4757	0.942852	2.3097	0.0864326	0.05544
BCAT2	8	3	567	549	6	8	570	2117	35	16	2252	1286	8	10	1221	1484	1.439	0.935917	2.2125	0.0904664	0.0554469
MED13	12	5	563	547	14	33	562	2092	50	21	2237	1281	34	36	1195	1458	1.3782	1.02811	1.8475	0.0309015	0.0555634
DCST2	15	20	560	532	13	44	563	2081	53	46	2234	1256	24	35	1205	1459	0.767092	0.588772	0.999418	0.0458706	0.0555919
UBXN4	1	4	574	548	9	10	567	2115	5	3	2282	1299	6	3	1223	1491	1.70856	0.915031	3.19027	0.0720898	0.0555928
ZNF717	0	0	575	552	0	0	576	2125	0	0	2287	1302	3	0	1226	1494	Inf	NaN	NaN	0.0560844	0.0556077
TP53BP1	36	33	539	519	20	75	556	2050	134	96	2153	1206	52	74	1177	1420	0.860146	0.714675	1.03523	0.109032	0.0556388
PRPF40B	9	6	566	546	4	25	572	2100	43	19	2244	1283	28	16	1201	1478	1.39625	0.986068	1.97707	0.061488	0.055695
MAP3K7CL	0	2	575	550	1	5	575	2120	3	5	2284	1297	3	5	1226	1489	0.466816	0.189373	1.15073	0.0823994	0.0557655
NMU	3	3	572	549	0	4	576	2121	6	6	2281	1296	3	12	1226	1482	0.453835	0.220522	0.933996	0.0310942	0.0557802
MADCAM1	5	7	570	545	5	17	571	2108	25	21	2262	1281	10	21	1219	1473	0.693728	0.46662	1.03137	0.0666942	0.0558927
MASP1	43	44	532	508	43	206	533	1919	144	88	2143	1214	72	97	1157	1397	0.873691	0.742159	1.02853	0.106507	0.0559276
AXDND1	13	5	562	547	30	94	546	2031	50	20	2237	1282	14	20	1215	1474	1.26633	0.95667	1.67622	0.100911	0.055953
ZIC2	1	1	574	551	4	28	572	2097	3	8	2284	1294	4	3	1225	1491	0.53311	0.271655	1.0462	0.0581188	0.0559687
RNF2	4	3	571	549	1	3	575	2122	2	3	2285	1299	3	13	1226	1481	0.512986	0.239432	1.09908	0.0777661	0.0559854
SAMD4A	3	6	572	546	11	29	565	2096	37	10	2250	1292	5	8	1224	1486	1.37209	0.905533	2.07902	0.139012	0.0560015
FUBP1	5	1	570	551	4	4	572	2121	9	5	2278	1297	13	7	1216	1487	2.08264	1.13776	3.81222	0.012388	0.0560635
RELB	5	6	570	546	4	44	572	2081	12	11	2275	1291	16	19	1213	1475	0.665282	0.436998	1.01282	0.0601169	0.0561044
LRRC37B	4	6	571	546	6	28	570	2097	12	12	2275	1290	17	25	1212	1469	0.725376	0.481751	1.0922	0.119697	0.0561451
FAM155B	2	0	573	552	3	45	573	2080	3	4	2284	1298	10	19	1219	1475	0.475376	0.272407	0.829575	0.00904152	0.0561525
NEMP1	2	3	573	549	8	4	568	2121	18	9	2269	1293	8	8	1221	1486	1.55511	0.925622	2.61268	0.0773053	0.0561847
EOGT	18	16	557	536	7	36	569	2089	66	37	2221	1265	22	57	1207	1437	0.767385	0.589805	0.998433	0.0508284	0.0561931
FAM132B	0	3	575	549	0	3	576	2122	5	4	2282	1298	0	2	1229	1492	0.321969	0.103529	1.00131	0.0514387	0.0561933
KDELC1	9	6	566	546	20	60	556	2065	36	15	2251	1287	14	8	1215	1486	1.41842	1.01417	1.98379	0.0412628	0.0562236
LIPM	10	6	565	546	7	43	569	2082	24	21	2263	1281	13	26	1216	1468	0.699246	0.489184	0.999512	0.0495944	0.0562343
KRTAP19-8	0	0	575	552	4	3	572	2122	5	2	2282	1300	0	1	1229	1493	2.10049	0.722078	6.11021	0.13629	0.0562574
CXCL8	1	1	574	551	1	1	575	2124	9	2	2278	1300	4	1	1225	1493	2.75585	0.965684	7.86456	0.0457943	0.0562697
CSGALNACT2	15	9	560	543	4	7	572	2118	65	28	2222	1274	36	42	1193	1452	1.26248	0.946474	1.68398	0.112078	0.0562787
MSH6	32	29	543	523	16	98	560	2027	128	83	2159	1219	65	88	1164	1406	0.852731	0.708695	1.02604	0.0935041	0.0563028
FMO3	20	15	555	537	68	140	508	1985	76	45	2211	1257	19	32	1210	1462	1.27311	1.03102	1.57205	0.0209851	0.0564325
OPN1LW	2	4	573	548	3	5	573	2120	17	2	2270	1300	7	8	1222	1486	1.67367	0.901865	3.10596	0.104736	0.0565036
C12orf54	1	1	574	551	0	1	576	2124	5	12	2282	1290	16	22	1213	1472	0.602407	0.35479	1.02284	0.052557	0.0565083
C5orf45	15	8	560	544	5	10	571	2115	53	19	2234	1283	19	26	1210	1468	1.36906	0.977639	1.9172	0.0676216	0.0565313
DCP1A	23	13	552	539	1	9	575	2116	60	23	2227	1279	45	45	1184	1449	1.35587	1.02255	1.79784	0.0352664	0.0565852
OR10Q1	24	20	551	532	28	93	548	2032	102	35	2185	1267	21	30	1208	1464	1.25969	0.998414	1.58934	0.0542329	0.0565937
LRRC34	7	1	568	551	11	20	565	2105	31	17	2256	1285	17	16	1212	1478	1.43683	0.983661	2.09876	0.0546878	0.05671
IL9	34	30	541	522	7	10	569	2115	136	58	2151	1244	48	29	1181	1465	1.47531	1.17665	1.84977	0.000634634	0.0567474
FAM71E2	14	17	561	535	12	39	564	2086	68	28	2219	1274	47	39	1182	1455	1.28161	0.989291	1.6603	0.0604725	0.0568018
SYNGR4	12	4	563	548	4	22	572	2103	33	13	2254	1289	14	6	1215	1488	1.62593	1.06773	2.47595	0.024413	0.0568727
ADAM23	3	5	572	547	4	22	572	2103	18	16	2269	1286	2	6	1227	1488	0.605179	0.36534	1.00247	0.0486982	0.0569276
SLC25A34	5	3	570	549	4	25	572	2100	21	23	2266	1279	11	15	1218	1479	0.677679	0.44899	1.02285	0.0607473	0.0570179
OR7E24	19	12	556	540	8	24	568	2101	62	28	2225	1274	30	32	1199	1462	1.25995	0.947356	1.6757	0.112042	0.0570355
EEPD1	7	5	568	547	11	25	565	2100	35	10	2252	1292	8	11	1221	1483	1.52487	1.01579	2.28908	0.0417414	0.057183
MX1	29	27	546	525	25	95	551	2030	94	35	2193	1267	101	103	1128	1391	1.21305	1.00328	1.46669	0.047922	0.0572133
ATP2C1	3	3	572	549	4	12	572	2113	9	16	2278	1286	5	7	1224	1487	0.607277	0.353039	1.0446	0.0572209	0.0572905
USP27X	0	0	575	552	0	0	576	2125	1	0	2286	1302	12	0	1217	1494	Inf	NaN	NaN	0.000100681	0.0573984
PTGIR	93	92	482	460	26	71	550	2054	48	17	2239	1285	211	271	1018	1223	1.0239	0.880131	1.19115	0.7595	0.0574037
C6orf15	151	194	424	358	186	491	390	1634	603	334	1684	968	425	482	804	1012	1.08616	0.991477	1.18988	0.0736023	0.0574239
ADRB3	3	6	572	546	3	13	573	2112	29	6	2258	1296	27	15	1202	1479	1.78626	1.16466	2.73961	0.00813055	0.0575111
AIFM2	12	12	563	540	3	15	573	2110	32	27	2255	1275	34	54	1195	1440	0.751246	0.556867	1.01348	0.0598192	0.0575444
CHAC1	4	1	571	551	1	4	575	2121	11	9	2276	1293	10	22	1219	1472	0.71594	0.425174	1.20555	0.207275	0.0575629
CHST4	9	11	566	541	8	28	568	2097	33	26	2254	1276	7	14	1222	1480	0.766176	0.534143	1.099	0.142689	0.0576489
ALOX5	4	8	571	544	14	26	562	2099	33	16	2254	1286	11	9	1218	1485	1.3015	0.891768	1.8995	0.161375	0.0577291
PRRG4	0	1	575	551	0	4	576	2121	3	5	2284	1297	5	7	1224	1487	0.495936	0.208558	1.1793	0.105166	0.057788
SLC41A3	4	13	571	539	3	11	573	2114	22	16	2265	1286	9	8	1220	1486	0.754606	0.48441	1.17551	0.207995	0.0577942
KRCC1	3	1	572	551	1	3	575	2122	0	4	2287	1298	2	5	1227	1489	0.562532	0.21625	1.46331	0.210632	0.0578093
IFT122	63	80	512	472	46	223	530	1902	280	160	2007	1142	145	181	1084	1313	0.901335	0.791841	1.02597	0.117724	0.0579619
NINJ1	1	0	574	552	0	8	576	2117	2	2	2285	1300	6	15	1223	1479	0.460369	0.20634	1.02713	0.0584013	0.058111
GH1	1	3	574	549	9	44	567	2081	6	4	2281	1298	4	15	1225	1479	0.586582	0.346524	0.992945	0.0424592	0.0581138
KCNH8	24	30	551	522	14	53	562	2072	113	69	2174	1233	27	55	1202	1439	0.816672	0.658438	1.01293	0.0655668	0.0581858
LY6G5C	18	15	557	537	4	10	572	2115	72	29	2215	1273	111	124	1118	1370	1.18832	0.96091	1.46955	0.112137	0.0583234
ARRDC1	3	3	572	549	0	6	576	2119	9	9	2278	1293	16	23	1213	1471	0.711461	0.433182	1.16851	0.178147	0.0583363
ACAD10	22	10	553	542	17	77	559	2048	85	48	2202	1254	79	61	1150	1433	1.24573	1.00691	1.5412	0.0432828	0.0583682
APLN	0	0	575	552	1	10	575	2115	1	0	2286	1302	6	0	1223	1494	2.0846	0.708024	6.13756	0.220595	0.0584591
MAP3K10	7	7	568	545	8	27	568	2098	29	12	2258	1290	27	24	1202	1470	1.26504	0.888649	1.80084	0.193138	0.0585265
PPP3R2	1	4	574	548	0	7	576	2118	12	11	2275	1291	7	14	1222	1480	0.512787	0.288576	0.911202	0.0225941	0.0585389
ATP6V1A	6	0	569	552	2	2	574	2123	16	8	2271	1294	4	3	1225	1491	1.82392	0.934952	3.55815	0.0662441	0.0585723
KRT25	6	3	569	549	4	31	572	2094	43	12	2244	1290	35	32	1194	1462	1.35986	0.973449	1.89967	0.0787268	0.0585974
CST3	8	12	567	540	1	19	575	2106	31	22	2256	1280	13	25	1216	1469	0.646672	0.446118	0.937387	0.0227382	0.0586734
ATP13A1	18	6	557	546	8	44	568	2081	71	24	2216	1278	65	66	1164	1428	1.34396	1.05139	1.71796	0.01998	0.0586746
GPIHBP1	3	0	572	552	1	5	575	2120	6	0	2281	1302	14	14	1215	1480	1.64681	0.867273	3.12703	0.134863	0.0587637
C2orf40	3	2	572	550	8	67	568	2058	13	7	2274	1295	18	30	1211	1464	0.666869	0.452057	0.983759	0.0446606	0.0588155
GINS2	21	16	554	536	7	61	569	2064	47	32	2240	1270	49	65	1180	1429	0.83774	0.653917	1.07324	0.165817	0.0588258
NDN	1	6	574	546	2	8	574	2117	12	5	2275	1297	4	10	1225	1484	0.689672	0.372446	1.27709	0.240162	0.0588524
FKBP14	0	1	575	551	8	4	568	2121	6	4	2281	1298	4	5	1225	1489	1.73197	0.870588	3.44561	0.0842655	0.0589317
RGN	28	23	547	529	28	99	548	2026	156	50	2131	1252	38	55	1191	1439	1.2783	1.04635	1.56165	0.0178094	0.0589724
KRT15	27	20	548	532	33	137	543	1988	132	56	2155	1246	55	56	1174	1438	1.17751	0.970992	1.42796	0.100615	0.0590652
GRXCR1	1	5	574	547	2	13	574	2112	12	12	2275	1290	10	17	1219	1477	0.574221	0.34578	0.953581	0.0295541	0.0590754
NRGN	0	0	575	552	0	0	576	2125	0	2	2287	1300	0	0	1229	1494	0	NaN	NaN	0.060851	0.0590844
PURA	1	0	574	552	0	0	576	2125	10	1	2277	1301	1	1	1228	1493	4.29611	0.913551	20.2031	0.048246	0.0591502
MAPK3	4	2	571	550	3	21	573	2104	12	9	2275	1293	5	15	1224	1479	0.632288	0.372356	1.07367	0.0914016	0.0591598
KLK7	1	10	574	542	10	26	566	2099	22	17	2265	1285	3	11	1226	1483	0.677382	0.441122	1.04018	0.0652371	0.0591817
TPMT	7	3	568	549	4	19	572	2106	17	10	2270	1292	11	6	1218	1488	1.28294	0.79117	2.0804	0.313748	0.0592283
PIK3R3	25	19	550	533	12	32	564	2093	65	41	2222	1261	73	50	1156	1444	1.32138	1.04782	1.66636	0.0168032	0.059234
FAM21C	0	0	575	552	0	3	576	2122	0	0	2287	1302	4	13	1225	1481	0.335313	0.109815	1.02385	0.0463948	0.0592859
ARHGAP1	3	3	572	549	8	31	568	2094	6	12	2281	1290	4	6	1225	1488	0.65365	0.387208	1.10344	0.0954012	0.0593505
OR2G3	2	1	573	551	4	9	572	2116	19	8	2268	1294	10	6	1219	1488	1.61743	0.931027	2.8099	0.0826732	0.0594664
MAGI3	9	16	566	536	7	36	569	2089	53	28	2234	1274	27	57	1202	1437	0.73453	0.555629	0.971033	0.0316082	0.0595083
ZNF597	5	5	570	547	22	52	554	2073	50	30	2237	1272	27	20	1202	1474	1.26831	0.94994	1.69339	0.0998566	0.0595149
RLN3	60	61	515	491	7	18	569	2107	146	108	2141	1194	111	135	1118	1359	0.894728	0.759701	1.05376	0.179454	0.0595688
MIF-AS1	5	9	570	543	37	146	539	1979	27	29	2260	1273	3	3	1226	1491	0.764329	0.570417	1.02416	0.0649533	0.0595848
ZBTB38	6	7	569	545	3	16	573	2109	26	25	2261	1277	8	12	1221	1482	0.671769	0.445651	1.01262	0.0544109	0.0595969
GAL3ST2	3	3	572	549	1	18	575	2107	19	12	2268	1290	4	11	1225	1483	0.628926	0.372066	1.06311	0.0914185	0.0596068
NIT2	4	1	571	551	3	7	573	2118	7	1	2280	1301	12	8	1217	1486	2.15952	1.11974	4.16483	0.0208098	0.0596142
NRSN1	2	0	573	552	0	6	576	2119	12	5	2275	1297	18	10	1211	1484	1.70026	0.947603	3.05075	0.0754632	0.0597284
PRSS54	4	4	571	548	1	2	575	2123	9	14	2278	1288	5	7	1224	1487	0.600023	0.333066	1.08095	0.0769942	0.0597435
CCDC90B	4	5	571	547	8	28	568	2097	32	5	2255	1297	9	8	1220	1486	1.62591	1.04029	2.54122	0.0378505	0.0599605
PRRX1	0	1	575	551	0	5	576	2120	1	3	2286	1299	2	3	1227	1491	0.301098	0.080626	1.12445	0.0605621	0.0599621
KRTAP4-1	0	1	575	551	0	2	576	2123	0	1	2287	1301	1	4	1228	1490	0.161995	0.020277	1.29419	0.0481958	0.0599695
RNFT1	35	15	540	537	13	39	563	2086	93	41	2194	1261	83	96	1146	1398	1.26271	1.02746	1.55183	0.0267319	0.0600057
CLLU1	11	4	564	548	10	52	566	2073	39	8	2248	1294	22	26	1207	1468	1.32314	0.94582	1.85098	0.114296	0.0600671
CYTL1	8	8	567	544	10	23	566	2102	25	16	2262	1286	27	12	1202	1482	1.45699	1.01283	2.09592	0.0374648	0.0600995
KCNH1	5	4	570	548	3	15	573	2110	27	7	2260	1295	21	18	1208	1476	1.47173	0.960595	2.25483	0.080391	0.0601171
ADAMTS2	87	71	488	481	107	363	469	1762	299	124	1988	1178	187	216	1042	1278	1.19469	1.05999	1.34651	0.00371144	0.060128
TXNRD1	6	6	569	546	5	16	571	2109	30	16	2257	1286	17	46	1212	1448	0.719943	0.505981	1.02438	0.0682783	0.0602037
ITGA6	31	10	544	542	26	68	550	2057	72	41	2215	1261	50	47	1179	1447	1.34588	1.07252	1.6889	0.0094968	0.0602048
OR11G2	4	2	571	550	4	9	572	2116	15	8	2272	1294	14	7	1215	1487	1.63313	0.965025	2.76376	0.0611999	0.0602093
NR0B2	16	19	559	533	18	57	558	2068	81	35	2206	1267	48	36	1181	1458	1.29692	1.01931	1.65013	0.0341568	0.0602337
MAPK8IP1	20	18	555	534	14	32	562	2093	73	36	2214	1266	46	35	1183	1459	1.336	1.03871	1.71838	0.0224124	0.0603045
MEGF8	59	48	516	504	129	455	447	1670	231	114	2056	1188	138	149	1091	1345	1.12817	0.993221	1.28146	0.0640837	0.0604014
RMDN2-AS1	0	0	575	552	0	0	576	2125	0	1	2287	1301	0	1	1229	1493	0	NaN	NaN	0.115679	0.0604721
CSMD3	56	50	519	502	33	141	543	1984	199	134	2088	1168	118	148	1111	1346	0.908071	0.784827	1.05067	0.194437	0.0605141
CDRT15L2	31	29	544	523	47	165	529	1960	119	106	2168	1196	59	74	1170	1420	0.836599	0.704022	0.994142	0.0393834	0.0605882
HTR3C	2	7	573	545	1	7	575	2118	13	8	2274	1294	7	16	1222	1478	0.591844	0.343254	1.02046	0.0596061	0.0606176
F7	4	8	571	544	4	13	572	2112	29	25	2258	1277	8	12	1221	1482	0.706806	0.471164	1.0603	0.0880393	0.0606938
ITIH1	45	30	530	522	17	64	559	2061	108	57	2179	1245	106	97	1123	1397	1.2324	1.02482	1.48204	0.026218	0.0607212
MGAT5B	12	6	563	546	10	15	566	2110	34	16	2253	1286	20	25	1209	1469	1.34134	0.945505	1.9029	0.0941202	0.0609161
BCAN	24	19	551	533	35	107	541	2018	104	49	2183	1253	96	99	1133	1395	1.20913	1.00484	1.45496	0.0440869	0.0609501
SETD6	8	8	567	544	5	26	571	2099	18	19	2269	1283	11	15	1218	1479	0.713686	0.475998	1.07006	0.0983616	0.0609744
ADAMTSL3	118	97	457	455	81	262	495	1863	423	202	1864	1100	219	247	1010	1247	1.17462	1.05045	1.31347	0.00479069	0.0610406
ABCA3	19	20	556	532	19	47	557	2078	90	43	2197	1259	48	39	1181	1455	1.2868	1.01949	1.62419	0.032204	0.0610436
OR7G3	17	17	558	535	14	38	562	2087	59	23	2228	1279	21	19	1208	1475	1.31405	0.979627	1.76265	0.0679576	0.0612873
ANKRD66	15	22	560	530	59	174	517	1951	94	48	2193	1254	31	30	1198	1464	1.1431	0.93323	1.40018	0.193033	0.0613027
ZNF248	3	2	572	550	3	22	573	2103	1	3	2286	1299	3	3	1226	1491	0.648995	0.304369	1.38383	0.261268	0.0613872
UBD	7	8	568	544	0	6	576	2119	30	28	2257	1274	1	4	1228	1490	0.589529	0.377098	0.921627	0.0203522	0.0613894
SLC6A11	47	67	528	485	69	281	507	1844	205	126	2082	1176	144	175	1085	1319	0.899976	0.787266	1.02882	0.122442	0.0614662
CXCL6	3	2	572	550	0	0	576	2125	14	3	2273	1299	4	4	1225	1490	1.84959	0.827309	4.13508	0.133694	0.061532
SLC34A3	12	14	563	538	21	82	555	2043	69	36	2218	1266	30	71	1199	1423	0.79672	0.628346	1.01021	0.0613629	0.0615325
CASP9	9	11	566	541	1	5	575	2120	29	23	2258	1279	11	17	1218	1477	0.746825	0.504005	1.10663	0.143705	0.061549
C3orf56	3	3	572	549	5	4	571	2121	3	1	2284	1301	5	1	1224	1493	2.6683	1.15129	6.18422	0.0131895	0.0616388
CDK8	1	0	574	552	1	1	575	2124	5	1	2282	1301	1	0	1228	1494	4.28567	0.793921	23.1345	0.0611498	0.0616654
C1orf167	73	85	502	467	61	217	515	1908	276	155	2011	1147	204	280	1025	1214	0.930053	0.823893	1.04989	0.240826	0.061681
OR2M5	49	48	526	504	34	134	542	1991	151	93	2136	1209	81	120	1148	1374	0.893587	0.759933	1.05075	0.173521	0.0617131
ZNF195	58	38	517	514	8	30	568	2095	155	66	2132	1236	87	99	1142	1395	1.25023	1.04205	1.5	0.0166242	0.0617563
CEP128	41	38	534	514	60	191	516	1934	201	89	2086	1213	110	113	1119	1381	1.21435	1.04416	1.41228	0.0118171	0.0617966
LINC00998	1	0	574	552	0	0	576	2125	5	1	2282	1301	0	0	1229	1494	3.62089	0.445379	29.4375	0.192482	0.0618149
NME1	1	4	574	548	2	11	574	2114	3	6	2284	1296	4	3	1225	1491	0.558022	0.261119	1.19252	0.116539	0.0618314
LTBP2	31	36	544	516	37	83	539	2042	153	64	2134	1238	60	77	1169	1417	1.20099	1.00038	1.44183	0.0483547	0.0618401
MOCS3	0	2	575	550	2	7	574	2118	21	5	2266	1297	21	24	1208	1470	1.25638	0.793859	1.98839	0.336527	0.061862
KRTAP2-2	4	2	571	550	3	3	573	2122	0	1	2287	1301	8	8	1221	1486	1.47676	0.711568	3.06481	0.278156	0.0618622
TTN	1334	1275	-759	-723	959	3628	-383	-1503	5176	3008	-2889	-1706	3740	5031	-2511	-3537	1.0325	NaN	NaN	1	0.0619417
ITGAV	12	15	563	537	14	58	562	2067	51	38	2236	1264	34	60	1195	1434	0.751768	0.582966	0.969447	0.0269137	0.0619724
HAUS5	16	11	559	541	30	87	546	2038	68	29	2219	1273	50	55	1179	1439	1.24808	0.991898	1.57042	0.0585741	0.0619758
N6AMT2	3	5	572	547	0	3	576	2122	2	3	2285	1299	3	4	1226	1490	0.554775	0.229579	1.3406	0.185838	0.0619864
CEP104	13	21	562	531	27	125	549	2000	81	66	2206	1236	28	29	1201	1465	0.774085	0.619532	0.967193	0.0230972	0.0620053
ANO6	17	10	558	542	5	18	571	2107	61	21	2226	1281	25	31	1204	1463	1.33228	0.978852	1.81333	0.0705896	0.0620093
TFAP2D	13	5	562	547	2	23	574	2102	51	18	2236	1284	27	18	1202	1476	1.53525	1.08591	2.17053	0.0166442	0.0623202
PREP	6	4	569	548	18	65	558	2060	46	15	2241	1287	12	11	1217	1483	1.33455	0.956674	1.86169	0.0950321	0.0623401
TKT	11	9	564	543	14	59	562	2066	74	17	2213	1285	32	39	1197	1455	1.3422	1.0212	1.76409	0.0395063	0.0623958
LCT	22	16	553	536	11	62	565	2063	55	45	2232	1257	49	72	1180	1422	0.796392	0.63087	1.00534	0.055266	0.0624301
NKX2-5	3	2	572	550	3	10	573	2115	9	8	2278	1294	6	21	1223	1473	0.583912	0.337894	1.00905	0.0493257	0.0625701
SIL1	13	6	562	546	3	34	573	2091	37	29	2250	1273	15	23	1214	1471	0.77246	0.551383	1.08218	0.137581	0.0625834
CLUL1	1	2	574	550	1	2	575	2123	14	1	2273	1301	11	6	1218	1488	2.5958	1.2336	5.46222	0.0108219	0.0625844
GOLGA6D	0	1	575	551	0	0	576	2125	0	1	2287	1301	0	0	1229	1494	0	NaN	NaN	0.0980592	0.0626242
PXDC1	12	3	563	549	0	2	576	2123	7	0	2280	1302	14	10	1215	1484	2.50735	1.321	4.75911	0.0046052	0.0626901
SLFN13	8	1	567	551	9	32	567	2093	19	8	2268	1294	7	3	1222	1491	1.58332	0.988033	2.53728	0.0587421	0.0627116
TMEM206	7	4	568	548	4	12	572	2113	25	7	2262	1295	14	13	1215	1481	1.56862	0.990283	2.48471	0.0562346	0.06272
TNFRSF6B	35	34	540	518	23	84	553	2041	80	0	2207	1302	62	79	1167	1415	1.40627	1.12991	1.75022	0.00294215	0.0627276
USP17L2	39	56	536	496	7	22	569	2103	160	90	2127	1212	88	150	1141	1344	0.814329	0.687147	0.96505	0.0180898	0.0627299
NEUROD2	2	1	573	551	12	23	564	2102	1	1	2286	1301	0	0	1229	1494	1.79539	0.926432	3.47941	0.0739312	0.0629352
GPA33	14	27	561	525	13	46	563	2079	66	51	2221	1251	25	33	1204	1461	0.765346	0.594372	0.985502	0.0358003	0.0629518
ZNF528	26	23	549	529	37	102	539	2023	127	61	2160	1241	59	67	1170	1427	1.18227	0.976997	1.43066	0.0840004	0.063037
QSOX2	4	2	571	550	1	11	575	2114	18	19	2269	1283	4	11	1225	1483	0.558581	0.336396	0.927514	0.0234462	0.0631159
PLAUR	4	12	571	540	1	8	575	2117	23	15	2264	1287	12	23	1217	1471	0.633274	0.41537	0.965489	0.0341365	0.0631722
SMCO2	7	2	568	550	2	5	574	2120	17	6	2270	1296	14	11	1215	1483	1.7403	1.02468	2.95568	0.0383209	0.0633731
FZD8	0	0	575	552	4	12	572	2113	8	2	2279	1300	6	3	1223	1491	1.80517	0.861617	3.782	0.121568	0.0634073
TPTE	8	8	567	544	1	18	575	2107	21	17	2266	1285	13	20	1216	1474	0.697549	0.462419	1.05224	0.0885074	0.0634197
NSMCE2	4	3	571	549	21	35	555	2090	10	7	2277	1295	5	8	1224	1486	1.46487	0.954672	2.24774	0.0669407	0.0634901
AKAP6	38	45	537	507	36	140	540	1985	152	103	2135	1199	69	100	1160	1394	0.84574	0.716771	0.997915	0.0463313	0.0635377
C4orf17	1	2	574	550	4	28	572	2097	12	13	2275	1289	1	3	1228	1491	0.510888	0.282495	0.923931	0.023654	0.0635428
OR10A3	9	11	566	541	10	45	566	2080	43	33	2244	1269	28	41	1201	1453	0.785644	0.590436	1.04539	0.0961709	0.0636216
ZNF205	8	9	567	543	6	21	570	2104	40	7	2247	1295	23	13	1206	1481	1.85712	1.257	2.74376	0.00205058	0.0636314
NT5C1B-RDH14	5	2	570	550	9	26	567	2099	17	4	2270	1298	8	11	1221	1483	1.4312	0.888578	2.30519	0.145577	0.0637415
CHML	4	2	571	550	8	9	568	2116	10	5	2277	1297	9	8	1220	1486	1.73297	0.999026	3.00612	0.0406291	0.0637745
STEAP3	37	33	538	519	13	65	563	2060	128	50	2159	1252	65	99	1164	1395	1.03152	0.850594	1.25094	0.755981	0.0637975
FRMPD3	25	49	550	503	22	85	554	2040	163	61	2124	1241	65	91	1164	1403	1.01099	0.843434	1.21184	0.906859	0.0638136
MYL3	0	5	575	547	1	5	575	2120	6	4	2281	1298	1	3	1228	1491	0.466331	0.190696	1.14038	0.088735	0.0638306
FAM214B	6	5	569	547	3	27	573	2098	30	17	2257	1285	24	55	1205	1439	0.662323	0.474187	0.925102	0.0169012	0.0639161
PIP	1	0	574	552	0	2	576	2123	11	2	2276	1300	4	3	1225	1491	2.18905	0.830442	5.77033	0.1162	0.063988
C1QBP	1	4	574	548	1	3	575	2122	13	12	2274	1290	4	8	1225	1486	0.585625	0.319842	1.07227	0.0775583	0.0640254
URB2	21	29	554	523	32	131	544	1994	66	42	2221	1260	50	73	1179	1421	0.841143	0.683414	1.03528	0.101803	0.0640615
DAND5	0	4	575	548	3	13	573	2112	12	13	2275	1289	5	6	1224	1488	0.596582	0.336725	1.05698	0.0682405	0.0641087
ZBTB8B	16	38	559	514	21	81	555	2044	111	48	2176	1254	36	72	1193	1422	0.840164	0.681483	1.03579	0.105596	0.0641292
ENOX2	5	6	570	546	3	9	573	2116	32	5	2255	1297	17	19	1212	1475	1.54425	0.997835	2.38988	0.0549087	0.0643282
TRIOBP	86	69	489	483	88	356	488	1769	284	195	2003	1107	154	200	1075	1294	0.905079	0.8029	1.02026	0.101963	0.0643429
LSMEM1	3	1	572	551	2	2	574	2123	20	11	2267	1291	4	2	1225	1492	1.41503	0.763192	2.6236	0.255174	0.064393
YPEL1	0	0	575	552	0	1	576	2124	0	2	2287	1300	0	1	1229	1493	0	NaN	NaN	0.0384682	0.0644043
STYXL1	5	2	570	550	4	7	572	2118	15	2	2272	1300	5	7	1224	1487	1.98947	1.0511	3.76558	0.034519	0.0644666
MRPL47	9	8	566	544	2	22	574	2103	18	19	2269	1283	16	24	1213	1470	0.668033	0.451937	0.987454	0.0425546	0.064478
USP16	17	10	558	542	14	37	562	2088	66	30	2221	1272	22	19	1207	1475	1.37011	1.02605	1.82954	0.0316307	0.0644941
UROD	3	13	572	539	4	8	572	2117	50	19	2237	1283	44	39	1185	1455	1.23844	0.911887	1.68194	0.169778	0.0645387
KCTD10	1	0	574	552	2	4	574	2121	9	1	2278	1301	7	9	1222	1485	1.65474	0.79019	3.46519	0.186665	0.0646037
LSM14A	5	2	570	550	23	47	553	2078	15	6	2272	1296	12	15	1217	1479	1.51725	1.03976	2.21401	0.0276118	0.0646122
IL22RA2	4	6	571	546	4	11	572	2114	9	10	2278	1292	10	19	1219	1475	0.678721	0.416947	1.10485	0.109292	0.0647047
SOST	6	7	569	545	0	6	576	2119	9	5	2278	1297	6	13	1223	1481	0.681124	0.379726	1.22175	0.205323	0.0647731
KRTAP5-10	0	0	575	552	4	5	572	2120	2	0	2285	1302	7	5	1222	1489	2.32926	0.981457	5.52797	0.047954	0.0648566
MNDA	14	16	561	536	14	53	562	2072	74	60	2213	1242	14	16	1215	1478	0.801633	0.617448	1.04076	0.0926281	0.0649346
E2F3	5	1	570	551	6	14	570	2111	10	2	2277	1300	2	1	1227	1493	2.28829	1.13654	4.60718	0.0207944	0.0649881
MORN5	1	2	574	550	0	7	576	2118	3	6	2284	1296	2	1	1227	1493	0.393477	0.146162	1.05927	0.0588624	0.0650812
MRPL20	1	2	574	550	4	1	572	2124	8	2	2279	1300	1	2	1228	1492	2.08068	0.841014	5.14763	0.0876377	0.0651564
CBR3	12	12	563	540	5	14	571	2111	46	19	2241	1283	26	18	1203	1476	1.3971	0.995372	1.96096	0.0518457	0.0652014
MTRNR2L9	0	3	575	549	0	3	576	2122	2	0	2285	1302	0	1	1229	1493	0.276746	0.0455784	1.68037	0.175735	0.0652021
GAST	0	1	575	551	0	1	576	2124	7	2	2280	1300	5	1	1224	1493	2.15959	0.727814	6.408	0.155347	0.0652593
KRT222	3	4	572	548	7	13	569	2112	23	6	2264	1296	7	11	1222	1483	1.41214	0.864896	2.30564	0.166555	0.0653175
FAM133A	2	0	573	552	0	14	576	2111	0	4	2287	1298	2	0	1227	1494	0.375269	0.118152	1.19191	0.0937393	0.0653198
NDUFS6	8	3	567	549	7	19	569	2106	7	2	2280	1300	13	7	1216	1487	1.91652	1.1321	3.24447	0.0153674	0.0654208
OR4D2	4	4	571	548	4	15	572	2110	19	12	2268	1290	12	41	1217	1453	0.588293	0.390527	0.886209	0.0106221	0.0654377
ZNF565	2	0	573	552	2	22	574	2103	10	4	2277	1298	11	28	1218	1466	0.611808	0.366704	1.02074	0.0649856	0.0655176
PAX7	3	6	572	546	8	58	568	2067	27	16	2260	1286	8	15	1221	1479	0.673939	0.456605	0.994721	0.0503876	0.065536
MC3R	2	4	573	548	6	15	570	2110	13	3	2274	1299	8	5	1221	1489	1.57776	0.891844	2.7912	0.117333	0.0655727
MICU2	3	6	572	546	3	14	573	2111	24	8	2263	1294	38	23	1191	1471	1.56156	1.06352	2.29285	0.0229003	0.0655819
MPLKIP	2	0	573	552	3	35	573	2090	1	4	2286	1298	5	3	1224	1491	0.565341	0.277857	1.15027	0.118159	0.0655875
UNC13B	68	32	507	520	64	173	512	1952	235	131	2052	1171	161	215	1068	1279	1.1139	0.975425	1.27203	0.109152	0.0656807
MAF	1	1	574	551	0	6	576	2119	0	2	2287	1300	2	2	1227	1492	0.399737	0.106062	1.50657	0.166302	0.0657633
CCDC142	22	24	553	528	10	43	566	2082	97	61	2190	1241	13	23	1216	1471	0.857914	0.670665	1.09744	0.223364	0.065807
GABRG3	21	14	554	538	19	65	557	2060	63	28	2224	1274	47	38	1182	1456	1.33027	1.03808	1.7047	0.0243519	0.0658155
ZNF423	17	11	558	541	20	69	556	2056	67	31	2220	1271	39	26	1190	1468	1.35765	1.05058	1.75447	0.019484	0.065838
ETV4	16	20	559	532	7	55	569	2070	73	47	2214	1255	27	33	1202	1461	0.813477	0.629633	1.051	0.117889	0.0658711
SETD4	8	6	567	546	19	36	557	2089	35	13	2252	1289	23	29	1206	1465	1.38391	1.00368	1.90819	0.0444845	0.0658948
S1PR5	36	35	539	517	11	51	565	2074	9	7	2278	1295	100	151	1129	1343	0.820784	0.66315	1.01589	0.0694376	0.0660326
RRM1	6	4	569	548	10	13	566	2112	20	8	2267	1294	9	13	1220	1481	1.46227	0.93121	2.29619	0.0899478	0.0660753
ZSCAN4	0	2	575	550	6	6	570	2119	19	7	2268	1295	1	2	1228	1492	1.59099	0.838779	3.01779	0.138358	0.066097
CRIP2	2	1	573	551	3	6	573	2119	5	2	2282	1300	2	1	1227	1493	1.78078	0.718528	4.41343	0.202729	0.0661094
POLR1A	39	31	536	521	35	100	541	2025	135	83	2152	1219	132	130	1097	1364	1.14119	0.970491	1.3419	0.107155	0.0661115
NPLOC4	2	3	573	549	4	13	572	2112	11	13	2276	1289	5	11	1224	1483	0.616923	0.359861	1.05762	0.0689297	0.0661292
PDYN	4	5	571	547	2	7	574	2118	6	6	2281	1296	3	12	1226	1482	0.552171	0.290569	1.0493	0.0634319	0.0661321
EID2B	3	5	572	547	0	1	576	2124	10	9	2277	1293	20	33	1209	1461	0.683153	0.434648	1.07374	0.09637	0.0661554
PTPRR	0	4	575	548	5	14	571	2111	50	17	2237	1285	18	19	1211	1475	1.31247	0.901264	1.91128	0.158623	0.0661576
BTG3	0	3	575	549	3	5	573	2120	3	6	2284	1296	2	6	1227	1488	0.497175	0.220772	1.11963	0.0643909	0.0661624
DALRD3	10	3	565	549	5	12	571	2113	20	4	2267	1298	3	5	1226	1489	2.00219	1.13792	3.52286	0.0163051	0.0662085
SLC2A13	15	4	560	548	9	36	567	2089	51	20	2236	1282	6	4	1223	1490	1.50221	1.04178	2.16612	0.0308697	0.0663739
SULT1A1	2	1	573	551	7	18	569	2107	12	5	2275	1297	16	10	1213	1484	1.63486	0.991	2.69705	0.0521447	0.0665043
FAM199X	1	0	574	552	4	2	572	2123	6	2	2281	1300	0	1	1229	1493	2.70603	0.915359	7.99971	0.0454069	0.0665064
CORO2A	18	12	557	540	15	49	561	2076	78	34	2209	1268	36	36	1193	1458	1.26852	0.983352	1.63639	0.067717	0.0665255
TMEM56	0	0	575	552	2	7	574	2118	8	1	2279	1301	2	2	1227	1492	1.84011	0.698538	4.84727	0.234753	0.0665727
ZNF501	7	13	568	539	12	41	564	2084	38	38	2249	1264	30	32	1199	1462	0.794047	0.596202	1.05754	0.106832	0.0666063
DYNLRB2	1	3	574	549	0	3	576	2122	11	12	2276	1290	8	11	1221	1483	0.598083	0.333369	1.07299	0.0807058	0.0666722
HOXD8	13	17	562	535	19	75	557	2050	84	59	2203	1243	6	17	1223	1477	0.780867	0.60563	1.00681	0.0549815	0.0667755
EYA4	7	11	568	541	3	8	573	2117	37	13	2250	1289	28	20	1201	1474	1.41074	0.975668	2.03983	0.0664072	0.0667847
TGM6	55	68	520	484	28	138	548	1987	259	160	2028	1142	126	160	1103	1334	0.877742	0.764376	1.00792	0.0652571	0.0668464
ZNF662	25	16	550	536	29	78	547	2047	104	48	2183	1254	28	36	1201	1458	1.24053	0.991381	1.5523	0.05855	0.0668626
ACSF3	19	18	556	534	26	79	550	2046	102	54	2185	1248	43	39	1186	1455	1.16456	0.93633	1.44842	0.168851	0.0669689
LACTB2	5	1	570	551	1	10	575	2115	12	4	2275	1298	14	9	1215	1485	1.65497	0.930748	2.94273	0.0908998	0.067052
RSC1A1	17	18	558	534	7	20	569	2105	57	47	2230	1255	48	73	1181	1421	0.79053	0.620537	1.00709	0.0544906	0.0670859
NAF1	7	5	568	547	3	5	573	2120	21	7	2266	1295	8	7	1221	1487	1.58884	0.933891	2.7031	0.0841993	0.0673146
NPR3	12	6	563	546	8	20	568	2105	47	23	2240	1279	27	26	1202	1468	1.31235	0.952928	1.80733	0.0934004	0.0674025
AKR1C3	8	11	567	541	3	19	573	2106	39	27	2248	1275	19	29	1210	1465	0.76865	0.550307	1.07362	0.12371	0.0675625
ABCF2	1	2	574	550	2	7	574	2118	6	8	2281	1294	3	8	1226	1486	0.523273	0.257325	1.06408	0.0622941	0.0675972
KDM7A	12	16	563	536	18	82	558	2043	42	36	2245	1266	18	18	1211	1476	0.791498	0.597478	1.04852	0.100064	0.0676515
C3orf62	16	12	559	540	14	40	562	2085	98	53	2189	1249	40	37	1189	1457	1.17886	0.929156	1.49566	0.172495	0.0676682
SLC26A6	46	21	529	531	28	94	548	2031	127	68	2160	1234	149	166	1080	1328	1.17221	0.997226	1.37791	0.0538997	0.0677282
ATL3	6	14	569	538	10	49	566	2076	23	10	2264	1292	19	31	1210	1463	0.776013	0.54949	1.09592	0.15251	0.0677492
FTL	0	0	575	552	2	5	574	2120	0	0	2287	1302	4	0	1225	1494	3.54276	0.94196	13.3245	0.0660856	0.0677542
RPN2	41	35	534	517	20	88	556	2037	160	85	2127	1217	59	102	1170	1392	0.917821	0.769382	1.0949	0.344253	0.0677792
TNFSF4	0	1	575	551	0	2	576	2123	1	2	2286	1300	0	1	1229	1493	0.136073	0.0135229	1.36921	0.0626586	0.0678278
ADGRB3	9	8	566	544	17	46	559	2079	41	13	2246	1289	27	30	1202	1464	1.33666	0.982747	1.81803	0.0651884	0.0678673
DIS3L2	7	8	568	544	6	44	570	2081	65	21	2222	1281	20	26	1209	1468	1.10885	0.812843	1.51264	0.527524	0.0678992
ANO3	8	6	567	546	9	66	567	2059	18	12	2269	1290	21	28	1208	1466	0.773075	0.545527	1.09554	0.154161	0.0679042
AGAP2-AS1	0	0	575	552	1	0	575	2125	1	0	2286	1302	1	1	1228	1493	3.76478	0.414844	34.1659	0.187281	0.0679992
INTS8	7	11	568	541	6	37	570	2088	23	19	2264	1283	17	23	1212	1471	0.714105	0.497515	1.02499	0.0672739	0.0680012
EFR3B	4	7	571	545	5	21	571	2104	19	15	2268	1287	6	12	1223	1482	0.696052	0.442245	1.09552	0.113481	0.0680064
RAB35	3	10	572	542	0	6	576	2119	21	15	2266	1287	8	11	1221	1483	0.642174	0.396924	1.03896	0.0727409	0.0680131
UBXN8	0	2	575	550	0	0	576	2125	0	0	2287	1302	0	0	1229	1494	0	NaN	NaN	0.148734	0.0680326
MOCS2	34	36	541	516	20	69	556	2056	136	93	2151	1209	87	127	1142	1367	0.856175	0.72083	1.01693	0.075568	0.0681141
MLXIP	11	9	564	543	6	40	570	2085	23	19	2264	1283	24	32	1205	1462	0.794015	0.568417	1.10915	0.17769	0.0681296
SRSF1	3	2	572	550	2	5	574	2120	16	3	2271	1299	6	4	1223	1490	2.09753	1.04159	4.22397	0.0372947	0.068458
SLC38A11	6	17	569	535	27	138	549	1987	46	29	2241	1273	36	42	1193	1452	0.796038	0.622921	1.01727	0.0691704	0.0684662
PRSS21	3	2	572	550	6	48	570	2077	9	13	2278	1289	13	12	1216	1482	0.661915	0.422979	1.03582	0.0698962	0.0686977
LIPI	5	10	570	542	4	28	572	2097	27	19	2260	1283	19	28	1210	1466	0.717393	0.500079	1.02914	0.0721902	0.0687344
NHSL2	10	11	565	541	4	10	572	2115	52	12	2235	1290	22	22	1207	1472	1.5495	1.08387	2.21515	0.0169997	0.068781
POLE3	1	1	574	551	2	3	574	2122	8	4	2279	1298	6	0	1223	1494	2.23645	0.935603	5.34595	0.0537512	0.0688216
C16orf46	8	8	567	544	2	4	574	2121	47	15	2240	1287	12	10	1217	1484	1.54099	1.01712	2.33467	0.0406757	0.0689502
RPS27L	0	0	575	552	1	0	575	2125	1	0	2286	1302	0	0	1229	1494	Inf	NaN	NaN	0.0687665	0.0689635
GLUD2	1	8	574	544	1	7	575	2118	9	10	2278	1292	10	15	1219	1479	0.533543	0.309768	0.918971	0.0205757	0.0690097
GPR89A	0	0	575	552	0	1	576	2124	1	2	2286	1300	0	3	1229	1491	0.127489	0.0128611	1.26377	0.050254	0.069022
TAS2R60	6	1	569	551	3	6	573	2119	7	2	2280	1300	2	0	1227	1494	2.92619	1.19444	7.16871	0.0149086	0.0690819
PLA2G2C	0	2	575	550	1	3	575	2122	1	2	2286	1300	0	0	1229	1494	0.391364	0.0809869	1.89124	0.190906	0.06912
FLT1	19	17	556	535	23	53	553	2072	98	49	2189	1253	67	68	1162	1426	1.22808	0.994629	1.51631	0.0539209	0.0691207
TXNDC12	1	1	574	551	1	6	575	2119	1	2	2286	1300	4	10	1225	1484	0.50476	0.207754	1.22637	0.120541	0.0691339
SDF4	5	10	570	542	11	35	565	2090	35	28	2252	1274	9	19	1220	1475	0.733614	0.519914	1.03515	0.0721673	0.0691356
ARHGEF19	17	6	558	546	38	102	538	2023	47	22	2240	1280	64	84	1165	1410	1.187	0.953673	1.47741	0.122968	0.0691881
TNFSF13B	0	1	575	551	0	2	576	2123	1	3	2286	1299	0	0	1229	1494	0.127105	0.0132741	1.21709	0.0430444	0.0693175
DDX49	16	13	559	539	11	42	565	2083	37	33	2250	1269	11	17	1218	1477	0.808352	0.590206	1.10713	0.178956	0.0694136
RNFT2	9	15	566	537	8	40	568	2085	39	24	2248	1278	45	73	1184	1421	0.762681	0.584139	0.995793	0.0468262	0.0694304
ZBTB11	9	1	566	551	5	11	571	2114	16	6	2271	1296	8	5	1221	1489	2.0827	1.1892	3.64754	0.0087554	0.069456
PTAR1	1	2	574	550	0	2	576	2123	5	7	2282	1295	4	10	1225	1484	0.430229	0.198416	0.932875	0.0283718	0.0694699
HNRNPD	1	0	574	552	0	3	576	2122	3	0	2284	1302	6	4	1223	1490	1.99534	0.686335	5.80092	0.220309	0.0694816
ACSM2A	1	1	574	551	2	6	574	2119	1	1	2286	1301	3	16	1226	1478	0.420648	0.179819	0.984014	0.034724	0.0695684
MTA3	8	4	567	548	7	51	569	2074	15	18	2272	1284	13	14	1216	1480	0.713653	0.481856	1.05695	0.0918882	0.0696424
CMTM4	0	0	575	552	13	36	563	2089	7	1	2280	1301	2	2	1227	1492	1.51407	0.857484	2.67341	0.159428	0.0696613
GGPS1	0	1	575	551	0	1	576	2124	1	1	2286	1301	0	3	1229	1491	0.133544	0.0129874	1.37319	0.0648084	0.0696738
SMCO1	18	13	557	539	27	60	549	2065	73	42	2214	1260	14	13	1215	1481	1.24167	0.955675	1.61326	0.0979813	0.0696831
OR9K2	5	16	570	536	1	33	575	2092	47	29	2240	1273	26	27	1203	1467	0.749365	0.547307	1.02602	0.0767206	0.0697015
MS4A2	28	15	547	537	6	27	570	2098	67	24	2220	1278	24	32	1205	1462	1.30395	0.981073	1.7331	0.0708688	0.0697242
LUZP2	9	4	566	548	3	5	573	2120	28	10	2259	1292	7	10	1222	1484	1.48904	0.917983	2.41535	0.104704	0.0697368
ATOH1	5	2	570	550	2	9	574	2116	12	4	2275	1298	5	1	1224	1493	1.87645	0.929824	3.78682	0.0798822	0.0698337
PTPN3	21	19	554	533	19	41	557	2084	102	44	2185	1258	59	78	1170	1416	1.16554	0.941341	1.44314	0.158652	0.0698953
ZDHHC20	20	12	555	540	9	37	567	2088	70	58	2217	1244	32	42	1197	1452	0.851396	0.664711	1.09051	0.198648	0.0699696
DAZAP1	2	0	573	552	5	19	571	2106	8	2	2279	1300	5	3	1224	1491	1.58454	0.811845	3.09267	0.190393	0.0700347
MGAT3	0	3	575	549	4	4	572	2121	11	3	2276	1299	6	4	1223	1490	1.71236	0.848614	3.45524	0.120671	0.0700536
ANKRD62	3	5	572	547	6	23	570	2102	14	15	2273	1287	6	16	1223	1478	0.598172	0.375544	0.952777	0.0258894	0.0701791
HMBOX1	16	30	559	522	23	114	553	2011	75	39	2212	1263	17	26	1212	1468	0.813944	0.639282	1.03632	0.0978773	0.0702944
C9orf163	5	2	570	550	0	5	576	2120	15	0	2272	1302	5	3	1224	1491	3.0994	1.32437	7.25344	0.0110227	0.0704666
DLL1	16	10	559	542	20	57	556	2068	42	8	2245	1294	11	23	1218	1471	1.37852	1.00299	1.89466	0.051406	0.0705261
RNF222	3	0	572	552	1	4	575	2121	3	0	2284	1302	4	1	1225	1493	4.25397	1.22149	14.8148	0.0239095	0.0707179
PAK1	0	0	575	552	3	3	573	2122	0	0	2287	1302	2	0	1227	1494	5.42749	1.17261	25.1214	0.0214023	0.070729
ARIH2OS	1	0	574	552	0	10	576	2115	6	0	2281	1302	9	4	1220	1490	1.93421	0.836712	4.47127	0.150785	0.0707668
MSRB1	0	0	575	552	3	4	573	2121	2	1	2285	1301	2	2	1227	1492	1.75014	0.589554	5.19545	0.289328	0.0708281
KRT6B	0	0	575	552	2	4	574	2121	12	1	2275	1301	5	6	1224	1488	2.06956	0.915594	4.67794	0.0843797	0.0708448
C1orf210	4	11	571	541	2	8	574	2117	31	18	2256	1284	8	17	1221	1477	0.72175	0.476341	1.09359	0.125717	0.0708672
UNC13C	44	32	531	520	44	213	532	1912	157	99	2130	1203	88	121	1141	1373	0.891634	0.762367	1.04282	0.153175	0.070916
TNIP2	24	26	551	526	17	54	559	2071	121	53	2166	1249	69	63	1160	1431	1.24053	1.0109	1.52233	0.0390646	0.0709821
GPR107	9	10	566	542	13	62	563	2063	35	26	2252	1276	9	19	1220	1475	0.738238	0.532342	1.02377	0.0680153	0.0710457
LOC101927267	2	1	573	551	3	4	573	2121	5	0	2282	1302	1	0	1228	1494	4.19759	1.24412	14.1625	0.0172862	0.0710637
SEC23IP	28	46	547	506	17	56	559	2069	133	83	2154	1219	58	79	1171	1415	0.857295	0.710502	1.03442	0.106657	0.0712841
MMGT1	5	4	570	548	0	2	576	2123	4	8	2283	1294	13	12	1216	1482	0.848917	0.48048	1.49988	0.56506	0.0712908
CLP1	2	1	573	551	10	25	566	2100	16	2	2271	1300	4	10	1225	1484	1.45317	0.864131	2.44374	0.165325	0.0713203
SLC29A4	7	7	568	545	10	32	566	2093	35	11	2252	1291	11	12	1218	1482	1.32028	0.898215	1.94066	0.16187	0.0713328
TRPM2	90	86	485	466	38	118	538	2007	279	171	2008	1131	274	370	955	1124	0.931883	0.82818	1.04857	0.23985	0.0713757
ARHGAP12	7	7	568	545	13	55	563	2070	18	16	2269	1286	18	26	1211	1468	0.804509	0.569612	1.13627	0.212716	0.0713991
HYDIN	9	11	566	541	5	15	571	2110	45	45	2242	1257	30	35	1199	1459	0.767195	0.574028	1.02536	0.0676345	0.0714866
ZNF35	5	4	570	548	5	15	571	2110	26	6	2261	1296	6	7	1223	1487	1.56812	0.944487	2.60353	0.0862405	0.0716317
C8orf88	0	1	575	551	1	8	575	2117	1	2	2286	1300	1	7	1228	1487	0.25468	0.0724415	0.89537	0.0185638	0.0717289
HSD17B1	5	3	570	549	2	10	574	2115	7	10	2280	1292	0	1	1229	1493	0.624292	0.312957	1.24535	0.169237	0.0718403
RQCD1	1	2	574	550	0	0	576	2125	1	3	2286	1299	0	1	1229	1493	0.251407	0.0502641	1.25747	0.0677695	0.071925
EFCAB9	6	4	569	548	4	11	572	2114	21	4	2266	1298	11	13	1218	1481	1.54662	0.941516	2.54063	0.0888239	0.0719456
TMEM252	1	1	574	551	0	5	576	2120	2	2	2285	1300	0	2	1229	1492	0.32342	0.0772452	1.35414	0.126272	0.0719653
MS4A18	13	12	562	540	15	31	561	2094	53	26	2234	1276	40	45	1189	1449	1.20164	0.917744	1.57337	0.177082	0.0719684
ALDH1L1	53	46	522	506	68	265	508	1860	222	98	2065	1204	120	149	1109	1345	1.08582	0.944122	1.24879	0.252215	0.0720955
GFM2	28	24	547	528	111	398	465	1727	178	83	2109	1219	49	40	1180	1454	1.16707	0.99893	1.36351	0.0526365	0.0721424
BRINP3	26	34	549	518	6	37	570	2088	91	51	2196	1251	47	72	1182	1422	0.839023	0.673439	1.04532	0.120492	0.0721877
CCDC183	7	12	568	540	4	27	572	2098	40	9	2247	1293	56	48	1173	1446	1.32911	0.988492	1.7871	0.0639765	0.072218
FAM163A	3	1	572	551	3	9	573	2116	19	9	2268	1293	6	4	1223	1490	1.4085	0.79099	2.50808	0.240913	0.0722871
CSNK2A3	22	10	553	542	8	28	568	2097	75	28	2212	1274	33	40	1196	1454	1.33788	1.01993	1.75493	0.0367494	0.0722962
CFAP126	8	13	567	539	3	21	573	2104	46	36	2241	1266	14	12	1215	1482	0.772855	0.552802	1.08051	0.130697	0.0723351
CARTPT	1	0	574	552	0	2	576	2123	1	2	2286	1300	0	3	1229	1491	0.278944	0.0525653	1.48025	0.121309	0.072414
FAM46A	9	5	566	547	4	8	572	2117	21	10	2266	1292	34	29	1195	1465	1.4349	0.98788	2.08421	0.0552521	0.072517
BAALC	0	0	575	552	1	2	575	2123	4	1	2283	1301	5	2	1224	1492	2.53743	0.803674	8.01141	0.101407	0.0725661
NCBP3	11	10	564	542	16	67	560	2058	18	21	2269	1281	17	24	1212	1470	0.771992	0.558582	1.06694	0.110959	0.072594
DNTTIP2	3	6	572	546	1	16	575	2109	7	8	2280	1294	6	5	1223	1489	0.583412	0.314737	1.08144	0.086812	0.0726097
ZNF485	11	16	564	536	15	67	561	2058	44	31	2243	1271	30	45	1199	1449	0.788833	0.603402	1.03125	0.0818009	0.0726495
PAX6	1	0	574	552	2	2	574	2123	8	2	2279	1300	1	3	1228	1491	1.80683	0.67361	4.84647	0.231022	0.072651
TMEM14B	0	1	575	551	4	10	572	2115	7	0	2280	1302	2	2	1227	1492	1.91759	0.803027	4.5791	0.155279	0.0727102
VPS9D1	7	2	568	550	15	35	561	2090	29	14	2258	1288	8	8	1221	1486	1.44132	0.973487	2.13398	0.0638418	0.0728813
ABHD3	4	4	571	548	2	14	574	2111	8	7	2279	1295	7	11	1222	1483	0.709648	0.401464	1.25441	0.238266	0.0729529
CCDC150	64	49	511	503	72	272	504	1853	285	148	2002	1154	109	107	1120	1387	1.12819	0.986139	1.29071	0.0797422	0.0729917
OPRK1	2	6	573	546	1	4	575	2121	16	3	2271	1299	23	14	1206	1480	1.67038	1.00897	2.76538	0.0458633	0.0730001
DIMT1	9	10	566	542	5	13	571	2112	20	13	2267	1289	5	16	1224	1478	0.782557	0.506653	1.20871	0.264518	0.0730154
POLR3E	15	14	560	538	11	42	565	2083	71	21	2216	1281	40	38	1189	1456	1.37686	1.05136	1.80315	0.0216702	0.0730829
ARIH1	0	0	575	552	11	27	565	2098	5	1	2282	1301	2	0	1227	1494	1.82281	0.957977	3.46838	0.0704438	0.0731061
SMIM21	1	1	574	551	2	1	574	2124	9	3	2278	1299	7	6	1222	1488	1.71931	0.808108	3.65795	0.147396	0.0731267
ZNF83	7	5	568	547	11	35	565	2090	48	15	2239	1287	28	34	1201	1460	1.29067	0.942417	1.76762	0.115498	0.0731523
TMEM262	0	1	575	551	0	0	576	2125	0	2	2287	1300	1	2	1228	1492	0.203947	0.0261936	1.58796	0.0761707	0.0732407
WDR48	5	4	570	548	0	7	576	2118	12	9	2275	1293	5	8	1224	1486	0.739891	0.409866	1.33565	0.324252	0.0732797
USP11	10	7	565	545	3	14	573	2111	36	14	2251	1288	28	23	1201	1471	1.38661	0.966642	1.98904	0.0768729	0.0732822
ZNF571	3	7	572	545	11	54	565	2071	18	19	2269	1283	20	29	1209	1465	0.681487	0.480629	0.966285	0.0287948	0.073337
GLI3	30	16	545	536	47	174	529	1951	90	45	2197	1257	42	30	1187	1464	1.24114	1.01231	1.52169	0.0387366	0.0733426
DPEP1	10	9	565	543	7	34	569	2091	49	30	2238	1272	29	46	1200	1448	0.849396	0.637251	1.13217	0.267753	0.0733483
MIR221	0	0	575	552	1	0	575	2125	0	0	2287	1302	0	0	1229	1494	Inf	NaN	NaN	0.0547647	0.0733865
GPX4	3	6	572	546	1	3	575	2122	24	15	2263	1287	11	28	1218	1466	0.653286	0.424036	1.00648	0.0540946	0.073395
ZNF746	11	5	564	547	2	7	574	2118	13	4	2274	1298	30	26	1199	1468	1.54581	1.01878	2.34547	0.0405938	0.0734177
VAT1	3	3	572	549	1	20	575	2105	5	6	2282	1296	8	11	1221	1483	0.578426	0.315216	1.06142	0.0795215	0.0735273
LRRC8C	6	12	569	540	3	17	573	2108	24	19	2263	1283	12	16	1217	1478	0.705275	0.472415	1.05291	0.0860993	0.0735533
A1BG	1	0	574	552	0	4	576	2121	14	4	2273	1298	7	6	1222	1488	1.54274	0.746977	3.18625	0.251169	0.0737131
STON1	0	2	575	550	4	19	572	2106	1	4	2286	1298	2	1	1227	1493	0.569113	0.244904	1.32252	0.164806	0.0737354
TTLL6	23	12	552	540	49	152	527	1973	77	44	2210	1258	44	50	1185	1444	1.15107	0.937409	1.41343	0.177134	0.0739342
SDE2	14	14	561	538	13	42	563	2083	40	25	2247	1277	23	47	1206	1447	0.827019	0.621421	1.10064	0.190334	0.0740744
BAHD1	18	16	557	536	10	25	566	2100	65	47	2222	1255	26	57	1203	1437	0.782857	0.607107	1.00948	0.0567797	0.0740827
APOC4	0	1	575	551	2	2	574	2123	4	1	2283	1301	4	2	1225	1492	2.10988	0.737406	6.03684	0.145942	0.0741032
ZNF346	4	6	571	546	1	3	575	2122	10	8	2277	1294	1	10	1228	1484	0.51825	0.27201	0.987399	0.0433646	0.0741255
TMEM263	8	14	567	538	17	86	559	2039	37	24	2250	1278	16	17	1213	1477	0.811326	0.599648	1.09773	0.176854	0.0741313
CEP250	51	47	524	505	77	336	499	1789	224	153	2063	1149	112	145	1117	1349	0.869022	0.760212	0.993405	0.0395773	0.0741853
TMEM121	1	0	574	552	2	4	574	2121	3	0	2284	1302	3	2	1226	1492	2.7377	0.864423	8.67049	0.0882513	0.0742351
SLC25A1	1	0	574	552	18	61	558	2064	17	3	2270	1299	0	1	1229	1493	1.36432	0.862346	2.15849	0.198798	0.0742586
ECSCR	0	2	575	550	0	2	576	2123	0	0	2287	1302	0	1	1229	1493	0	NaN	NaN	0.0680668	0.074282
FAM24B	1	0	574	552	0	1	576	2124	2	0	2285	1302	3	0	1226	1494	13.4174	0.891041	202.042	0.0376093	0.0743061
GP2	3	4	572	548	4	8	572	2117	17	8	2270	1294	27	21	1202	1473	1.40293	0.916966	2.14644	0.113838	0.0744313
CRISP1	15	15	560	537	25	56	551	2069	84	41	2203	1261	50	59	1179	1435	1.18065	0.942451	1.47904	0.144755	0.0744666
FAM89A	4	2	571	550	2	7	574	2118	22	6	2265	1296	53	52	1176	1442	1.37525	0.980567	1.92878	0.0660232	0.0744884
RAB11FIP1	19	23	556	529	33	127	543	1998	58	48	2229	1254	29	33	1200	1461	0.851313	0.678009	1.06892	0.160788	0.0745446
GOLGA8H	0	0	575	552	5	34	571	2091	0	2	2287	1300	0	2	1229	1492	0.413332	0.165366	1.03312	0.0435399	0.0745472
NIPSNAP3A	4	1	571	551	9	17	567	2108	16	7	2271	1295	10	6	1219	1488	1.80663	1.08786	3.00031	0.0189216	0.0745494
SEPN1	16	12	559	540	8	21	568	2104	34	11	2253	1291	25	24	1204	1470	1.42098	1.01029	1.99862	0.0435901	0.0746596
ALKBH7	0	2	575	550	1	3	575	2122	6	5	2281	1297	1	9	1228	1485	0.393373	0.164762	0.939187	0.0298683	0.0747066
MTCL1	76	84	499	468	81	276	495	1849	282	167	2005	1135	165	232	1064	1262	0.929853	0.823735	1.04964	0.238233	0.0747164
CHTF8	5	7	570	545	2	32	574	2093	24	19	2263	1283	11	8	1218	1486	0.71624	0.470046	1.09138	0.126256	0.074779
DBH	34	17	541	535	50	158	526	1967	150	81	2137	1221	64	92	1165	1402	1.07915	0.909688	1.28019	0.381235	0.074792
HMGB4	11	9	564	543	27	72	549	2053	59	30	2228	1272	27	23	1202	1471	1.27974	0.981247	1.66903	0.0659798	0.0747939
APOF	1	4	574	548	2	6	574	2119	7	6	2280	1296	3	12	1226	1482	0.496196	0.250474	0.982977	0.0382327	0.0748179
SLC30A4	22	20	553	532	12	29	564	2096	97	44	2190	1258	43	48	1186	1446	1.20287	0.95064	1.52202	0.122907	0.0750202
PAGE5	0	1	575	551	0	0	576	2125	1	3	2286	1299	0	0	1229	1494	0.149497	0.0160609	1.39155	0.0573599	0.0750415
SPATA25	1	3	574	549	1	11	575	2114	3	3	2284	1299	1	0	1228	1494	0.502572	0.182505	1.38396	0.1818	0.075107
FAM218A	2	2	573	550	0	0	576	2125	7	6	2280	1296	5	10	1224	1484	0.668061	0.327759	1.36169	0.26433	0.0751072
HNRNPU	11	9	564	543	4	13	572	2112	46	20	2241	1282	49	42	1180	1452	1.3437	0.99834	1.80852	0.0506274	0.0752745
TMCO2	1	0	574	552	1	1	575	2124	5	0	2282	1302	4	4	1225	1490	2.62318	0.851618	8.08	0.0901673	0.0752808
KIF26A	24	31	551	521	32	87	544	2038	146	53	2141	1249	68	85	1161	1409	1.20588	1.00063	1.45324	0.0498818	0.0754818
CUL1	2	1	573	551	3	2	573	2123	4	0	2283	1302	4	4	1225	1490	2.55314	0.983036	6.63101	0.0451182	0.0755103
RNASEH2C	2	4	573	548	1	9	575	2116	3	8	2284	1294	4	4	1225	1490	0.46367	0.218764	0.982748	0.0358704	0.0756782
KLHDC1	0	4	575	548	1	2	575	2123	14	8	2273	1294	7	21	1222	1473	0.567323	0.325297	0.98942	0.0452009	0.0757686
ANKRD31	22	24	553	528	43	142	533	1983	120	62	2167	1240	60	65	1169	1429	1.09213	0.906059	1.31641	0.354532	0.0758813
GSC2	1	1	574	551	1	15	575	2110	2	3	2285	1299	0	0	1229	1494	0.35527	0.1083	1.16544	0.0818044	0.0758933
VPS13B	40	42	535	510	79	263	497	1862	180	79	2107	1223	108	108	1121	1386	1.18659	1.02278	1.37664	0.0243455	0.0759015
OR52E8	42	40	533	512	33	152	543	1973	146	95	2141	1207	83	122	1146	1372	0.851517	0.723455	1.00225	0.0536701	0.0759406
MMS22L	29	24	546	528	18	67	558	2058	123	74	2164	1228	77	76	1152	1418	1.07085	0.88502	1.29571	0.480166	0.075952
SLC47A1	14	21	561	531	28	101	548	2024	71	59	2216	1243	23	26	1206	1468	0.818456	0.648228	1.03339	0.086915	0.0759869
GCNT7	3	6	572	546	1	8	575	2117	8	11	2279	1291	5	5	1224	1489	0.561413	0.303548	1.03833	0.0593729	0.0760288
IFNA10	0	0	575	552	0	1	576	2124	0	2	2287	1300	0	1	1229	1493	0	NaN	NaN	0.0384682	0.076045
C12orf56	19	20	556	532	1	10	575	2115	71	41	2216	1261	45	69	1184	1425	0.86532	0.675618	1.10829	0.254898	0.0760545
TULP1	1	7	574	545	4	22	572	2103	15	7	2272	1295	7	10	1222	1484	0.748124	0.447262	1.25137	0.273508	0.0761191
SNRPD3	0	0	575	552	0	1	576	2124	2	0	2285	1302	5	2	1224	1492	3.11543	0.717258	13.5319	0.125585	0.0762112
EPHB2	29	24	546	528	8	40	568	2085	88	54	2199	1248	50	81	1179	1413	0.865204	0.69679	1.07432	0.19184	0.0762122
TMEM257	1	3	574	549	0	8	576	2117	2	2	2285	1300	1	0	1228	1494	0.390527	0.113329	1.34574	0.14241	0.0762617
STXBP2	42	28	533	524	18	80	558	2045	112	57	2175	1245	111	110	1118	1384	1.17309	0.979821	1.40449	0.0834178	0.0762703
SMYD3	7	7	568	545	22	45	554	2080	21	11	2266	1291	18	12	1211	1482	1.50471	1.05971	2.13657	0.0191595	0.0763256
KCNIP4	4	3	571	549	0	4	576	2121	6	6	2281	1296	1	4	1228	1490	0.583509	0.262643	1.29637	0.18878	0.0763299
NBPF11	0	0	575	552	0	0	576	2125	0	0	2287	1302	0	2	1229	1492	0	NaN	NaN	0.199524	0.0763703
MIR650	3	3	572	549	3	36	573	2089	16	11	2271	1291	6	10	1223	1484	0.621346	0.378058	1.0212	0.0664355	0.0765265
ZNF852	2	4	573	548	7	5	569	2120	12	6	2275	1296	5	2	1224	1492	1.73823	0.936587	3.22601	0.0602907	0.0767105
ABCB4	3	3	572	549	11	29	565	2096	22	14	2265	1288	17	9	1212	1485	1.32959	0.888601	1.98944	0.157812	0.0768468
ZNF382	8	4	567	548	4	9	572	2116	16	7	2271	1295	10	7	1219	1487	1.5902	0.945055	2.67574	0.0762588	0.0769527
MAP3K8	4	3	571	549	65	333	511	1792	6	7	2281	1295	1	5	1228	1489	0.670915	0.513577	0.876455	0.0031891	0.076977
ZNF385B	8	7	567	545	11	19	565	2106	17	9	2270	1293	16	10	1213	1484	1.54676	1.01775	2.35074	0.035412	0.0769788
ZBTB8OS	1	0	574	552	0	4	576	2121	1	5	2286	1297	0	0	1229	1494	0.210805	0.0429479	1.03471	0.035841	0.0770214
JRKL	4	6	571	546	3	15	573	2110	17	14	2270	1288	3	6	1226	1488	0.676199	0.40346	1.13331	0.134668	0.0770363
MEIS2	2	2	573	550	2	9	574	2116	11	13	2276	1289	12	20	1217	1474	0.645842	0.394245	1.058	0.0766143	0.077095
EFCAB3	3	3	572	549	5	38	571	2087	12	8	2275	1294	4	13	1225	1481	0.577616	0.345086	0.966834	0.0380264	0.0771577
RAB3D	3	2	572	550	1	11	575	2114	10	13	2277	1289	4	7	1225	1487	0.543773	0.297288	0.994622	0.0447565	0.0774493
RRAD	1	3	574	549	6	19	570	2106	26	6	2261	1296	6	3	1223	1491	1.67273	0.983407	2.84523	0.061393	0.0774524
SATB2	4	1	571	551	1	23	575	2102	12	11	2275	1291	1	4	1228	1490	0.535811	0.287698	0.9979	0.0549197	0.0776125
DRC3	8	10	567	542	18	35	558	2090	34	15	2253	1287	17	18	1212	1476	1.31974	0.944309	1.84443	0.0978491	0.0777397
FBXL8	1	0	574	552	0	1	576	2124	13	2	2274	1300	7	6	1222	1488	2.16239	0.94567	4.94457	0.0682361	0.0777492
MGAM2	62	45	513	507	56	210	520	1915	198	143	2089	1159	101	149	1128	1345	0.881254	0.765187	1.01493	0.0777457	0.0778174
ACADS	7	15	568	537	7	29	569	2096	30	19	2257	1283	18	27	1211	1467	0.775789	0.550824	1.09264	0.14495	0.0778621
PCDH10	23	10	552	542	13	48	563	2077	73	31	2214	1271	30	42	1199	1452	1.19777	0.9247	1.55148	0.175322	0.0778982
TUBAL3	15	14	560	538	46	122	530	2003	59	23	2228	1279	65	79	1164	1415	1.21701	0.98752	1.49984	0.0644178	0.0779352
UGT1A7	1	1	574	551	1	6	575	2119	7	1	2280	1301	8	2	1221	1492	2.46913	1.0232	5.95838	0.0462678	0.0780207
CST4	0	0	575	552	1	3	575	2122	6	1	2281	1301	0	0	1229	1494	2.3235	0.543289	9.93697	0.264669	0.0781683
ARG1	3	1	572	551	15	29	561	2096	20	12	2267	1290	2	5	1227	1489	1.30711	0.83313	2.05073	0.22729	0.0782456
IRX2	0	0	575	552	3	4	573	2121	4	1	2283	1301	6	3	1223	1491	2.50384	0.979863	6.39808	0.0458265	0.0783487
PDE6D	0	1	575	551	0	1	576	2124	1	1	2286	1301	1	2	1228	1492	0.402423	0.0725973	2.23072	0.288488	0.0783686
SUPT7L	7	5	568	547	11	40	565	2085	40	9	2247	1293	15	16	1214	1478	1.45597	1.00927	2.10037	0.0494353	0.0784263
PLD3	11	17	564	535	5	36	571	2089	40	18	2247	1284	10	18	1219	1476	0.813073	0.574315	1.15109	0.253486	0.0784339
SSSCA1	14	13	561	539	1	4	575	2121	67	24	2220	1278	58	60	1171	1434	1.29002	0.987608	1.68504	0.0627767	0.0785717
HNRNPA1	2	5	573	547	3	16	573	2109	5	5	2282	1297	3	3	1226	1491	0.646146	0.323183	1.29185	0.209133	0.0785797
RDH10	2	2	573	550	1	1	575	2124	7	1	2280	1301	2	1	1227	1493	2.33046	0.781186	6.95234	0.119713	0.0786613
ZCCHC14	9	8	566	544	4	26	572	2099	24	23	2263	1279	17	20	1212	1474	0.765542	0.530471	1.10478	0.151215	0.0787295
COX6A1	0	0	575	552	2	14	574	2111	0	2	2287	1300	0	0	1229	1494	0.367825	0.0887498	1.52445	0.128991	0.0787762
GSG2	9	10	566	542	1	11	575	2114	17	9	2270	1293	10	9	1219	1485	0.976808	0.606297	1.57374	0.924146	0.0787875
RNF125	1	8	574	544	1	5	575	2120	10	10	2277	1292	15	17	1214	1477	0.682163	0.414498	1.12267	0.125889	0.0788033
PBXIP1	18	14	557	538	5	25	571	2100	54	32	2233	1270	20	42	1209	1452	0.832382	0.62398	1.11039	0.215416	0.0788064
JADE3	10	10	565	542	5	38	571	2087	31	35	2256	1267	29	24	1200	1470	0.773103	0.566611	1.05485	0.101122	0.0790324
DNAH7	109	124	466	428	136	475	440	1650	455	277	1832	1025	198	278	1031	1216	0.913503	0.823632	1.01318	0.0860521	0.0791376
NPEPL1	6	10	569	542	11	47	565	2078	29	25	2258	1277	31	41	1198	1453	0.785421	0.581376	1.06108	0.111968	0.0791799
ZNF235	8	5	567	547	1	3	575	2122	27	27	2260	1275	6	15	1223	1479	0.651437	0.428083	0.991327	0.0424626	0.0792377
CLCN7	11	6	564	546	7	34	569	2091	39	39	2248	1263	19	26	1210	1468	0.752295	0.551219	1.02672	0.0692018	0.0792549
PLCG2	46	35	529	517	19	78	557	2047	166	84	2121	1218	94	82	1135	1412	1.20841	1.01575	1.43762	0.0328265	0.0793273
GOLGA8S	0	0	575	552	1	0	575	2125	1	0	2286	1302	0	0	1229	1494	Inf	NaN	NaN	0.0687665	0.0794398
TIMM13	0	0	575	552	2	0	574	2125	3	1	2284	1301	1	0	1228	1494	5.04352	0.73718	34.5059	0.0360654	0.0794697
SF3A1	22	42	553	510	7	39	569	2086	179	89	2108	1213	48	92	1181	1402	0.831185	0.689841	1.00149	0.0545824	0.0794866
FBXL13	11	11	564	541	12	72	564	2053	66	44	2221	1258	28	43	1201	1451	0.786048	0.608519	1.01537	0.0671803	0.0795103
DHX40	2	0	573	552	4	3	572	2122	5	1	2282	1301	0	3	1229	1491	2.26066	0.837556	6.10176	0.0895044	0.0795353
PLET1	1	1	574	551	0	14	576	2111	5	2	2282	1300	3	11	1226	1483	0.404753	0.175389	0.934064	0.039593	0.0795803
MAP3K2	3	3	572	549	0	8	576	2117	8	8	2279	1294	6	8	1223	1486	0.640252	0.337496	1.2146	0.17499	0.0796498
BCKDK	5	4	570	548	6	13	570	2112	24	8	2263	1294	5	3	1224	1491	1.65904	0.98312	2.79967	0.0551632	0.0796514
PCDHA3	27	25	548	527	41	181	535	1944	79	62	2208	1240	36	55	1193	1439	0.80232	0.657713	0.97872	0.0290746	0.0797029
TXNDC8	4	0	571	552	3	8	573	2117	9	2	2278	1300	14	13	1215	1481	1.73202	0.970354	3.09154	0.0638638	0.0797405
FLOT2	3	6	572	546	5	13	571	2112	20	0	2267	1302	19	15	1210	1479	1.84112	1.13995	2.97359	0.0139018	0.0797811
RPL22L1	31	26	544	526	34	138	542	1987	133	87	2154	1215	42	79	1187	1415	0.837951	0.698236	1.00562	0.0572538	0.0799551
PRUNE2	58	39	517	513	74	306	502	1819	224	101	2063	1201	175	184	1054	1310	1.15362	1.01073	1.31671	0.0356261	0.0799974
MCOLN2	11	15	564	537	5	13	571	2112	49	35	2238	1267	22	38	1207	1456	0.781064	0.57963	1.0525	0.101813	0.0800267
FBXL5	13	9	562	543	9	37	567	2088	13	9	2274	1293	10	23	1219	1471	0.824896	0.558412	1.21855	0.332994	0.0800675
KCTD18	4	1	571	551	7	14	569	2111	18	4	2269	1298	21	27	1208	1467	1.40569	0.919976	2.14785	0.115861	0.0800808
ATG2B	47	46	528	506	32	147	544	1978	231	117	2056	1185	131	126	1098	1368	1.10432	0.953264	1.27932	0.188483	0.0803518
TMEM214	10	7	565	545	14	95	562	2030	22	17	2265	1285	23	33	1206	1461	0.731695	0.537061	0.996866	0.0498769	0.0804334
FBXL22	16	18	559	534	40	149	536	1976	66	49	2221	1253	23	43	1206	1451	0.821072	0.65803	1.02451	0.0777565	0.0806336
IFRD1	7	9	568	543	7	53	569	2072	56	11	2231	1291	21	22	1208	1472	1.24582	0.899033	1.72638	0.206358	0.0806925
CRHR2	24	15	551	537	17	41	559	2084	87	31	2200	1271	30	44	1199	1450	1.31629	1.02583	1.689	0.0310197	0.0806945
GARS	8	11	567	541	7	40	569	2085	32	23	2255	1279	6	15	1223	1479	0.68015	0.470709	0.982781	0.0404751	0.0807467
IL6R	8	9	567	543	10	51	566	2074	32	25	2255	1277	5	12	1224	1482	0.706016	0.49303	1.01101	0.0565449	0.0807682
PRR5L	33	26	542	526	14	72	562	2053	135	53	2152	1249	23	22	1206	1472	1.23837	0.989409	1.54998	0.0660971	0.0808011
DDX11L10	3	2	572	550	0	6	576	2119	5	1	2282	1301	3	16	1226	1478	0.483992	0.225252	1.03994	0.0696508	0.0808405
SNRNP200	9	11	566	541	5	37	571	2088	32	22	2255	1280	18	32	1211	1462	0.706817	0.505513	0.988282	0.0439765	0.0808566
CECR2	29	34	546	518	31	75	545	2050	138	60	2149	1242	58	64	1171	1430	1.2106	0.999284	1.46659	0.0497585	0.0809099
AWAT2	11	17	564	535	1	0	575	2125	20	16	2267	1286	14	20	1215	1474	0.753626	0.504624	1.1255	0.162138	0.0809102
GLCCI1	2	4	573	548	3	13	573	2112	12	12	2275	1290	5	12	1224	1482	0.581869	0.338112	1.00136	0.045682	0.0809744
NKX1-2	12	11	563	541	8	21	568	2104	50	22	2237	1280	35	29	1194	1465	1.33888	0.988244	1.81393	0.058135	0.0809785
MED18	0	0	575	552	0	1	576	2124	1	2	2286	1300	0	3	1229	1491	0.127489	0.0128611	1.26377	0.050254	0.0810179
BPIFA2	3	6	572	546	1	7	575	2118	6	8	2281	1294	3	1	1226	1493	0.600364	0.295087	1.22146	0.149228	0.0811924
TBC1D25	18	26	557	526	10	71	566	2054	73	38	2214	1264	22	34	1207	1460	0.807828	0.626129	1.04226	0.106579	0.0811974
MYO1E	11	10	564	542	9	25	567	2100	49	28	2238	1274	35	28	1194	1466	1.21341	0.902606	1.63124	0.19546	0.0812194
FTO	28	33	547	519	29	109	547	2016	127	106	2160	1196	53	63	1176	1431	0.811143	0.676009	0.973289	0.0225825	0.081243
SLC16A4	4	7	571	545	0	13	576	2112	19	13	2268	1289	4	6	1225	1488	0.635057	0.37373	1.07911	0.100906	0.0813491
CAV1	5	8	570	544	6	36	570	2089	29	21	2258	1281	16	24	1213	1470	0.732626	0.511999	1.04833	0.0894464	0.0813567
MIER2	12	7	563	545	14	40	562	2085	32	17	2255	1285	13	8	1216	1486	1.34856	0.94487	1.92473	0.0964591	0.0813651
BCAP29	6	6	569	546	2	16	574	2109	13	15	2274	1287	7	11	1222	1483	0.620151	0.380036	1.01198	0.0532707	0.0813883
CASQ2	10	2	565	550	1	5	575	2120	13	6	2274	1296	14	7	1215	1487	2.00228	1.13611	3.52883	0.0141935	0.0813942
C12orf76	5	2	570	550	10	38	566	2087	13	5	2274	1297	12	2	1217	1492	1.64462	1.02455	2.63997	0.0430063	0.0815651
KCNK13	1	7	574	545	4	5	572	2120	10	11	2277	1291	17	25	1212	1469	0.721124	0.459546	1.1316	0.141225	0.0816042
VASH1	4	2	571	550	2	7	574	2118	13	12	2274	1290	25	46	1204	1448	0.705805	0.477278	1.04376	0.0782498	0.0816593
C9orf91	17	12	558	540	9	27	567	2098	57	32	2230	1270	74	68	1155	1426	1.22745	0.965495	1.56049	0.0922494	0.0817094
ADGRF1	32	18	543	534	19	63	557	2062	109	53	2178	1249	102	113	1127	1381	1.18623	0.983577	1.43064	0.0742172	0.0817777
HS3ST6	63	48	512	504	74	284	502	1841	236	94	2051	1208	97	128	1132	1366	1.13875	0.98932	1.31076	0.0731563	0.0818002
ZNF645	1	2	574	550	4	0	572	2125	19	7	2268	1295	12	8	1217	1486	1.88956	1.06514	3.35209	0.0222098	0.0819552
PIP5KL1	5	5	570	547	5	7	571	2118	15	5	2272	1297	15	12	1214	1482	1.59153	0.968774	2.61461	0.0615734	0.0819679
NDRG2	4	2	571	550	1	16	575	2109	11	10	2276	1292	4	7	1225	1487	0.638177	0.352099	1.15669	0.14405	0.0820113
FCAMR	8	15	567	537	11	57	565	2068	30	23	2257	1279	20	21	1209	1473	0.780066	0.566569	1.07401	0.126863	0.0821
DCHS2	50	50	525	502	88	355	488	1770	167	115	2120	1187	92	124	1137	1370	0.876029	0.760685	1.00886	0.0654414	0.0821252
NCAPD3	32	34	543	518	41	133	535	1992	100	59	2187	1243	43	81	1186	1413	0.89413	0.739922	1.08048	0.244182	0.0821253
PRCD	0	1	575	551	0	2	576	2123	3	5	2284	1297	3	6	1226	1488	0.399337	0.149621	1.06583	0.0575532	0.0821268
EXOG	23	19	552	533	21	82	555	2043	80	54	2207	1248	44	60	1185	1434	0.909664	0.731945	1.13053	0.391954	0.082156
SH3YL1	10	0	565	552	6	31	570	2094	30	10	2257	1292	9	10	1220	1484	1.45885	0.949493	2.24144	0.0934682	0.0822106
DOCK2	27	32	548	520	22	133	554	1992	126	75	2161	1227	60	88	1169	1406	0.816842	0.679258	0.982295	0.0332292	0.082363
MYADM	3	4	572	548	1	8	575	2117	8	8	2279	1294	4	8	1225	1486	0.58892	0.309072	1.12216	0.104673	0.0824365
MLST8	2	3	573	549	2	6	574	2119	13	2	2274	1300	3	2	1226	1492	1.79063	0.826813	3.87795	0.145295	0.0824594
MRM1	2	0	573	552	2	14	574	2111	8	3	2279	1299	9	2	1220	1492	1.7952	0.88666	3.63472	0.113401	0.0824738
NUDCD2	1	0	574	552	0	3	576	2122	2	1	2285	1301	0	6	1229	1488	0.304881	0.0733353	1.2675	0.105591	0.082713
TNFRSF11A	8	7	567	545	6	37	570	2088	32	23	2255	1279	20	31	1209	1463	0.775225	0.555076	1.08269	0.136972	0.0827695
KRT6A	24	22	551	530	17	76	559	2049	110	35	2177	1267	24	32	1205	1462	1.22667	0.967799	1.55478	0.0980456	0.0827711
TC2N	8	9	567	543	6	14	570	2111	28	31	2259	1271	13	13	1216	1481	0.778363	0.5404	1.12111	0.164258	0.082847
ARMCX6	0	1	575	551	1	16	575	2109	5	5	2282	1297	0	4	1229	1490	0.290728	0.107609	0.785464	0.0124442	0.0829707
OR52N2	5	1	570	551	1	1	575	2124	16	6	2271	1296	12	11	1217	1483	1.64809	0.927661	2.92802	0.0842479	0.0829807
BOC	71	65	504	487	43	167	533	1958	218	129	2069	1173	145	202	1084	1292	0.931259	0.813185	1.06648	0.303638	0.0829849
TFRC	17	12	558	540	3	19	573	2106	83	41	2204	1261	46	36	1183	1458	1.26554	0.974838	1.64292	0.0768663	0.0830131
TMPRSS9	34	42	541	510	17	84	559	2041	125	70	2162	1232	62	95	1167	1399	0.855237	0.710102	1.03004	0.101511	0.083091
MFAP2	9	8	566	544	12	35	564	2090	42	22	2245	1280	20	11	1209	1483	1.31796	0.943046	1.84191	0.102525	0.0831812
STAU2	22	13	553	539	10	35	566	2090	59	24	2228	1278	20	23	1209	1471	1.28975	0.959216	1.73417	0.0940745	0.0831937
FAM222B	7	10	568	542	4	38	572	2087	15	11	2272	1291	14	18	1215	1476	0.692302	0.45863	1.04503	0.0835226	0.0833258
CSRP1	31	23	544	529	89	285	487	1840	113	54	2174	1248	42	61	1187	1433	1.12142	0.944148	1.33197	0.191741	0.0833322
GART	32	37	543	515	42	227	534	1898	111	74	2176	1228	91	105	1138	1389	0.848674	0.718401	1.00257	0.0548549	0.0833393
RPRM	0	0	575	552	1	2	575	2123	3	1	2284	1301	2	0	1227	1494	2.79696	0.6008	13.021	0.168587	0.0833552
RAB40C	1	1	574	551	2	4	574	2121	4	1	2283	1301	5	1	1224	1493	2.55661	0.926854	7.05211	0.0614702	0.0834616
SYT13	14	15	561	537	3	25	573	2100	40	17	2247	1285	11	24	1218	1470	0.856927	0.604576	1.21461	0.396809	0.0834947
SI	20	24	555	528	9	51	567	2074	54	32	2233	1270	47	67	1182	1427	0.839224	0.658278	1.06991	0.159752	0.083513
DNAAF1	35	35	540	517	89	243	487	1882	198	116	2089	1186	60	55	1169	1439	1.15485	0.990696	1.3462	0.0623146	0.0835498
CPOX	8	5	567	547	6	30	570	2095	54	13	2233	1289	38	49	1191	1445	1.25359	0.929285	1.69108	0.148038	0.0835541
COASY	29	19	546	533	10	34	566	2091	126	66	2161	1236	83	93	1146	1401	1.12965	0.929377	1.37308	0.220627	0.083599
ADGRG4	45	25	530	527	26	111	550	2014	147	69	2140	1233	99	102	1130	1392	1.20122	1.01087	1.42742	0.0385342	0.0836517
MAGED2	0	2	575	550	11	14	565	2111	14	8	2273	1294	8	5	1221	1489	1.60065	0.953156	2.688	0.0599197	0.0836615
PLOD2	9	8	566	544	12	49	564	2076	34	25	2253	1277	6	13	1223	1481	0.808459	0.571071	1.14453	0.227749	0.0836857
PDZK1IP1	1	3	574	549	0	7	576	2118	9	6	2278	1296	8	17	1221	1477	0.558848	0.304391	1.02602	0.0629976	0.0837131
PGAM2	19	18	556	534	26	72	550	2053	74	34	2213	1268	28	17	1201	1477	1.34791	1.04733	1.73477	0.0194893	0.0837301
MTRNR2L6	8	3	567	549	5	1	571	2124	21	9	2266	1293	4	6	1225	1488	1.74023	1.00349	3.01787	0.0386421	0.0837816
HIST1H3G	3	0	572	552	1	8	575	2117	7	1	2280	1301	5	3	1224	1491	2.04196	0.862624	4.83364	0.119107	0.0838386
ADGRG1	19	19	556	533	10	49	566	2076	54	34	2233	1268	34	58	1195	1436	0.810279	0.628059	1.04537	0.106807	0.0838466
RXRA	7	5	568	547	2	4	574	2121	28	27	2259	1275	8	15	1221	1479	0.710962	0.472115	1.07064	0.0961406	0.0839063
EEFSEC	9	5	566	547	7	32	569	2093	35	12	2252	1290	15	12	1214	1482	1.37974	0.938787	2.02782	0.107444	0.0839162
CYSTM1	1	1	574	551	0	0	576	2125	9	2	2278	1300	3	1	1226	1493	2.41982	0.778174	7.52468	0.114671	0.0839561
PLPPR3	9	17	566	535	2	12	574	2113	56	30	2231	1272	45	79	1184	1415	0.765655	0.589036	0.995233	0.0474831	0.0841117
KRTAP10-11	42	42	533	510	20	103	556	2022	170	111	2117	1191	42	67	1187	1427	0.828034	0.694074	0.98785	0.0367732	0.084173
NOSIP	11	12	564	540	0	3	576	2122	19	18	2268	1284	9	13	1220	1481	0.711408	0.459679	1.10099	0.123987	0.0842095
GHRH	2	0	573	552	7	18	569	2107	4	1	2283	1301	0	0	1229	1494	1.78186	0.81987	3.8726	0.150947	0.0842126
SPIN3	0	0	575	552	0	6	576	2119	0	2	2287	1300	0	0	1229	1494	0	NaN	NaN	0.0349764	0.0842286
ACOT13	2	4	573	548	1	1	575	2124	4	3	2283	1299	11	18	1218	1476	0.75118	0.409159	1.3791	0.349777	0.0842418
DCTD	11	13	564	539	3	14	573	2111	35	26	2252	1276	24	38	1205	1456	0.771769	0.559839	1.06392	0.112709	0.0842727
CLNK	8	4	567	548	1	10	575	2115	17	14	2270	1288	14	27	1215	1467	0.73138	0.477948	1.11919	0.150743	0.0843163
CC2D2B	45	34	530	518	25	120	551	2005	123	102	2164	1200	103	123	1126	1371	0.865169	0.733813	1.02004	0.0832276	0.0843503
CASP1	3	3	572	549	1	3	575	2122	4	3	2283	1299	1	7	1228	1487	0.586858	0.250952	1.37238	0.213291	0.0844548
ATP10A	70	59	505	493	69	213	507	1912	347	193	1940	1109	143	152	1086	1342	1.11151	0.980421	1.26012	0.09737	0.0844591
ACOX3	33	25	542	527	29	82	547	2043	144	72	2143	1230	44	46	1185	1448	1.20161	0.987899	1.46156	0.0648294	0.0844647
SLC27A2	11	12	564	540	7	15	569	2110	32	31	2255	1271	23	29	1206	1465	0.830279	0.603362	1.14254	0.242183	0.084639
SMIM23	0	2	575	550	0	1	576	2124	1	2	2286	1300	3	3	1226	1491	0.519635	0.155504	1.73642	0.271708	0.0846651
PAX5	11	12	564	540	5	42	571	2083	61	40	2226	1262	40	55	1189	1439	0.811727	0.626389	1.0519	0.117753	0.0847294
CCP110	59	48	516	504	115	492	461	1633	275	157	2012	1145	99	117	1130	1377	0.963681	0.84868	1.09427	0.569935	0.0847601
CCDC163P	7	12	568	540	42	185	534	1940	45	28	2242	1274	15	33	1214	1461	0.769009	0.601391	0.983344	0.0357886	0.0848458
MCHR1	77	58	498	494	36	136	540	1989	244	121	2043	1181	167	191	1062	1303	1.12374	0.980909	1.28736	0.0935795	0.0848622
ZNF71	8	5	567	547	11	15	565	2110	26	13	2261	1289	16	18	1213	1476	1.39455	0.947507	2.05251	0.0831045	0.0848749
IBA57	6	9	569	543	7	32	569	2093	28	24	2259	1278	8	12	1221	1482	0.712563	0.486501	1.04367	0.0783871	0.0849077
LIPA	15	13	560	539	19	92	557	2033	41	27	2246	1275	29	46	1200	1448	0.822065	0.632544	1.06837	0.144225	0.0849803
METAP1D	4	2	571	550	7	16	569	2109	16	6	2271	1296	2	1	1227	1493	1.65588	0.918559	2.98504	0.0895594	0.0849808
ICK	2	8	573	544	3	36	573	2089	11	6	2276	1296	9	10	1220	1484	0.60844	0.365048	1.01411	0.0614571	0.084984
LURAP1	2	1	573	551	1	5	575	2120	3	6	2284	1296	4	9	1225	1485	0.532566	0.246933	1.1486	0.0961608	0.085062
PCDHGA1	8	11	567	541	8	24	568	2101	49	39	2238	1263	32	43	1197	1451	0.824464	0.622593	1.09179	0.172365	0.0851118
OR5AS1	7	11	568	541	11	35	565	2090	42	33	2245	1269	9	18	1220	1476	0.760142	0.548006	1.0544	0.0947795	0.0851356
SKAP2	3	5	572	547	11	53	565	2072	11	10	2276	1292	10	18	1219	1476	0.687797	0.453143	1.04396	0.0751154	0.0851392
CGB	0	0	575	552	0	0	576	2125	0	0	2287	1302	0	2	1229	1492	0	NaN	NaN	0.199524	0.0852405
DGAT1	5	4	570	548	2	11	574	2114	30	7	2257	1295	10	13	1219	1481	1.38935	0.86278	2.2373	0.187077	0.085361
COX15	10	9	565	543	45	113	531	2012	53	30	2234	1272	26	24	1203	1470	1.27061	0.994418	1.62352	0.0514532	0.0854454
BEX4	0	0	575	552	0	0	576	2125	3	0	2284	1302	2	0	1227	1494	Inf	NaN	NaN	0.0449533	0.0854637
GNPDA1	1	3	574	549	3	5	573	2120	5	5	2282	1297	4	14	1225	1480	0.565455	0.288827	1.10703	0.0817046	0.0855495
HIST1H1B	12	14	563	538	0	3	576	2122	30	20	2257	1282	43	65	1186	1429	0.803982	0.597015	1.0827	0.151381	0.0856723
NTN3	9	4	566	548	23	74	553	2051	50	26	2237	1276	27	27	1202	1467	1.1961	0.906102	1.57892	0.205613	0.0856882
RASL10A	2	5	573	547	1	3	575	2122	2	1	2285	1301	1	6	1228	1488	0.464152	0.174752	1.23282	0.111833	0.0857307
GOLGA6C	7	8	568	544	18	42	558	2083	39	17	2248	1285	7	5	1222	1489	1.36917	0.957755	1.95731	0.0805786	0.085833
IL17RA	15	24	560	528	36	197	540	1928	97	60	2190	1242	38	45	1191	1449	0.803989	0.657639	0.982908	0.0347473	0.085903
CRB1	33	27	542	525	30	135	546	1990	128	92	2159	1210	60	96	1169	1398	0.814387	0.682277	0.972077	0.0227757	0.0859628
CEBPD	2	1	573	551	3	2	573	2123	5	1	2282	1301	2	4	1227	1490	1.8519	0.737182	4.65221	0.17361	0.0861541
CLTC	7	2	568	550	4	17	572	2108	33	11	2254	1291	14	16	1215	1478	1.39407	0.915878	2.12194	0.126355	0.0861696
HBB	11	10	564	542	1	2	575	2123	26	13	2261	1289	24	55	1205	1439	0.7402	0.524602	1.0444	0.0887905	0.0861793
DEFB114	0	0	575	552	0	2	576	2123	4	4	2283	1298	1	6	1228	1488	0.351096	0.115467	1.06757	0.0624994	0.0861838
ST8SIA5	4	8	571	544	5	32	571	2093	8	5	2279	1297	9	16	1220	1478	0.641792	0.393395	1.04703	0.0758005	0.0862864
CSF3R	30	23	545	529	30	87	546	2038	94	46	2193	1256	41	47	1188	1447	1.18208	0.954723	1.46359	0.123661	0.0863887
LONRF1	2	3	573	549	5	7	571	2118	23	8	2264	1294	2	3	1227	1491	1.51888	0.847843	2.72101	0.151846	0.0864024
PRRX2	6	0	569	552	5	12	571	2113	19	11	2268	1291	7	3	1222	1491	1.61686	0.946749	2.76128	0.0707193	0.0864241
IZUMO2	15	8	560	544	20	58	556	2067	34	15	2253	1287	10	7	1219	1487	1.41226	1.00999	1.97475	0.0432661	0.0864333
GRK6	9	8	566	544	1	15	575	2110	23	20	2264	1282	19	24	1210	1470	0.773913	0.529662	1.1308	0.185941	0.0864821
XPNPEP2	15	7	560	545	5	17	571	2108	62	26	2225	1276	31	27	1198	1467	1.42288	1.04758	1.93264	0.0236712	0.0865978
C15orf57	2	0	573	552	8	16	568	2109	1	0	2286	1302	4	4	1225	1490	1.89338	0.933392	3.84069	0.0746642	0.0865988
SBK1	6	10	569	542	2	3	574	2122	26	15	2261	1287	9	22	1220	1472	0.746035	0.489117	1.1379	0.173482	0.0866006
CBX2	6	4	569	548	4	24	572	2101	34	7	2253	1295	10	10	1219	1484	1.48668	0.951298	2.32338	0.0930223	0.0867125
JSRP1	7	5	568	547	11	20	565	2105	27	12	2260	1290	13	14	1216	1480	1.40117	0.940981	2.0864	0.090669	0.0867945
RRN3P3	2	1	573	551	0	0	576	2125	0	1	2287	1301	0	1	1229	1493	0.612286	0.104488	3.58791	0.576203	0.0868715
TLDC2	32	32	543	520	39	106	537	2019	120	58	2167	1244	58	54	1171	1440	1.22641	1.0129	1.48492	0.0353132	0.0869303
SYNM	45	62	530	490	73	316	503	1809	193	106	2094	1196	127	163	1102	1331	0.902849	0.787155	1.03555	0.145693	0.0869434
R3HDM2	14	13	561	539	4	18	572	2107	57	39	2230	1263	11	25	1218	1469	0.783602	0.576011	1.06601	0.120934	0.0871194
SLC22A18	16	14	559	538	14	37	562	2088	43	40	2244	1262	23	43	1206	1451	0.780905	0.594024	1.02658	0.0700777	0.0871495
NWD1	57	65	518	487	55	155	521	1970	253	124	2034	1178	177	187	1052	1307	1.15052	1.0072	1.31425	0.0382125	0.0873099
NCMAP	3	1	572	551	2	2	574	2123	2	2	2285	1300	5	1	1224	1493	2.44958	0.904387	6.63481	0.0565214	0.0873163
F13B	9	8	566	544	6	18	570	2107	17	19	2270	1283	18	30	1211	1464	0.746922	0.516497	1.08015	0.113237	0.0874185
ANGPTL3	6	2	569	550	11	23	565	2102	26	5	2261	1297	4	16	1225	1478	1.42594	0.914413	2.22362	0.120236	0.0874799
NXT2	0	0	575	552	0	1	576	2124	4	7	2283	1295	1	1	1228	1493	0.389211	0.128533	1.17857	0.0805456	0.0875566
IL20	7	3	568	549	0	0	576	2125	19	11	2268	1291	32	18	1197	1476	1.6848	1.09149	2.60064	0.0156244	0.0876232
KIAA1804	33	34	542	518	22	80	554	2045	99	58	2188	1244	74	26	1155	1468	1.3397	1.09092	1.6452	0.00478258	0.0876882
ALDH1L2	64	49	511	503	62	198	514	1927	251	135	2036	1167	133	151	1096	1343	1.11534	0.973759	1.2775	0.114274	0.087705
ULK1	24	25	551	527	24	53	552	2072	128	52	2159	1250	43	63	1186	1431	1.18388	0.961508	1.45768	0.111056	0.0878212
SYVN1	1	5	574	547	3	6	573	2119	7	5	2280	1297	7	16	1222	1478	0.646727	0.357888	1.16868	0.138236	0.087845
FAM160A2	20	17	555	535	13	28	563	2097	87	37	2200	1265	38	45	1191	1449	1.24574	0.972622	1.59556	0.0806879	0.0879112
CPNE2	6	5	569	547	1	18	575	2107	30	18	2257	1284	13	25	1216	1469	0.74335	0.501295	1.10228	0.14757	0.0879181
DPT	14	14	561	538	13	43	563	2082	61	50	2226	1252	8	16	1221	1478	0.782103	0.58878	1.0389	0.084756	0.0879529
LGR5	43	43	532	509	25	82	551	2043	181	84	2106	1218	65	63	1164	1431	1.1825	0.990744	1.41138	0.0635391	0.0879898
OPLAH	56	45	519	507	62	210	514	1915	275	133	2012	1169	137	164	1092	1330	1.12249	0.981467	1.28378	0.0923328	0.0881177
ATP5I	1	3	574	549	0	5	576	2120	6	4	2281	1298	1	4	1228	1490	0.461691	0.183688	1.16044	0.107136	0.0881892
KDM5C	6	8	569	544	3	8	573	2117	12	13	2275	1289	8	13	1221	1481	0.702239	0.432502	1.1402	0.142853	0.0882204
MOB2	12	8	563	544	19	57	557	2068	75	39	2212	1263	25	21	1204	1473	1.22789	0.941063	1.60214	0.128175	0.0882505
LSAMP	3	3	572	549	1	6	575	2119	3	4	2284	1298	1	5	1228	1489	0.510204	0.213774	1.21768	0.120979	0.0882595
KLHL12	5	4	570	548	0	5	576	2120	6	11	2281	1291	9	8	1220	1486	0.695294	0.388123	1.24557	0.212792	0.0883268
PRR25	8	5	567	547	11	16	565	2109	36	12	2251	1290	25	28	1204	1466	1.50842	1.06291	2.14067	0.0196245	0.0883392
TNRC6A	23	20	552	532	13	63	563	2062	88	60	2199	1242	40	67	1189	1427	0.811696	0.651771	1.01086	0.0627759	0.0883441
PRAMEF1	0	0	575	552	0	1	576	2124	9	2	2278	1300	4	1	1225	1493	2.82171	0.859018	9.2688	0.0761192	0.0883943
LRRTM1	12	28	563	524	18	65	558	2060	84	52	2203	1250	32	50	1197	1444	0.805928	0.640222	1.01452	0.0649488	0.088575
XAGE5	2	1	573	551	0	1	576	2124	5	2	2282	1300	11	1	1218	1493	3.61384	1.3145	9.93521	0.006481	0.0885968
FAM170B	4	6	571	546	0	13	576	2112	17	15	2270	1287	30	40	1199	1454	0.73082	0.503886	1.05996	0.0992308	0.0886322
ERCC6L2	45	36	530	516	43	229	533	1896	150	94	2137	1208	89	118	1140	1376	0.873175	0.746249	1.02169	0.0929077	0.0887043
ZNF503	9	10	566	542	7	23	569	2102	41	8	2246	1294	13	19	1216	1475	1.35283	0.927968	1.97221	0.123696	0.0887456
UBQLN4	0	1	575	551	0	2	576	2123	1	4	2286	1298	3	6	1226	1488	0.323481	0.104897	0.997549	0.0355135	0.0888227
C1orf27	21	19	554	533	24	57	552	2068	67	38	2220	1264	36	28	1193	1466	1.25588	0.9822	1.60581	0.064863	0.0889302
ZNF516	24	21	551	531	17	51	559	2074	131	53	2156	1249	42	43	1187	1451	1.29306	1.03926	1.60885	0.0213825	0.088932
WFDC10B	1	2	574	550	1	1	575	2124	0	1	2287	1301	0	1	1229	1493	0.549289	0.114908	2.62574	0.402859	0.0890189
B3GAT1	5	0	570	552	0	6	576	2119	2	6	2285	1296	1	5	1228	1489	0.505549	0.210256	1.21557	0.12366	0.0890409
NIPAL3	11	16	564	536	29	84	547	2041	36	14	2251	1288	27	24	1202	1470	1.23083	0.932554	1.6245	0.141434	0.0890463
LOC101928327	0	0	575	552	1	0	575	2125	0	4	2287	1298	0	1	1229	1493	0.262228	0.0414828	1.65763	0.0557919	0.089048
MYOC	34	42	541	510	17	40	559	2085	147	74	2140	1228	110	109	1119	1385	1.14826	0.963885	1.36789	0.119568	0.089132
CYP39A1	3	4	572	548	7	8	569	2117	14	1	2273	1301	12	14	1217	1480	1.74832	1.03506	2.95307	0.034402	0.0891443
FNIP2	4	10	571	542	13	34	563	2091	26	24	2261	1278	30	41	1199	1453	0.821909	0.604282	1.11791	0.200368	0.0892512
REL	4	6	571	546	6	34	570	2091	16	10	2271	1292	4	15	1225	1479	0.623219	0.389991	0.995924	0.048226	0.0893138
PARP11	2	2	573	550	1	3	575	2122	3	4	2284	1298	2	7	1227	1487	0.535509	0.224655	1.27649	0.145354	0.0893384
RAB43	0	0	575	552	0	0	576	2125	0	2	2287	1300	0	0	1229	1494	0	NaN	NaN	0.060851	0.0893406
MED11	3	0	572	552	1	6	575	2119	26	12	2261	1290	3	0	1226	1494	1.49881	0.813893	2.76012	0.190855	0.089365
GAGE10	0	0	575	552	3	2	573	2123	2	1	2285	1301	1	0	1228	1494	3.42302	0.808067	14.5001	0.0538924	0.0894437
EPHX3	21	12	554	540	10	30	566	2095	56	25	2231	1277	31	32	1198	1462	1.30101	0.978629	1.72958	0.0698498	0.0895093
XK	1	1	574	551	0	6	576	2119	1	2	2286	1300	0	0	1229	1494	0.277898	0.0509673	1.51523	0.135701	0.0895197
ETV6	15	13	560	539	9	21	567	2104	58	22	2229	1280	63	69	1166	1425	1.25448	0.974788	1.61443	0.0780903	0.0895755
OR4F17	0	0	575	552	0	0	576	2125	2	2	2285	1300	0	4	1229	1490	0.235306	0.0423859	1.3063	0.0887562	0.0896131
HNRNPH1	2	3	573	549	6	10	570	2115	9	3	2278	1299	5	5	1224	1489	1.49784	0.796062	2.81827	0.199928	0.0896391
TSKS	19	14	556	538	18	56	558	2069	66	63	2221	1239	30	44	1199	1450	0.801934	0.632691	1.01645	0.0623653	0.089652
IPO5	11	6	564	546	2	14	574	2111	23	19	2264	1283	16	30	1213	1464	0.75706	0.519453	1.10335	0.14786	0.089689
PRAM1	33	31	542	521	6	16	570	2109	87	71	2200	1231	63	72	1166	1422	0.892515	0.723924	1.10037	0.281473	0.0897794
UFSP1	2	2	573	550	0	11	576	2114	2	0	2285	1302	1	4	1228	1490	0.435258	0.140596	1.34747	0.170608	0.0898149
DDX26B	2	0	573	552	2	7	574	2118	3	2	2284	1300	4	24	1225	1470	0.427367	0.211419	0.863889	0.0142063	0.0899023
DLK2	13	17	562	535	1	3	575	2122	48	21	2239	1281	33	23	1196	1471	1.29695	0.936414	1.79631	0.115642	0.0899134
ZNF507	7	3	568	549	20	46	556	2079	28	12	2259	1290	16	10	1213	1484	1.63506	1.14144	2.34216	0.00653031	0.0900944
PYGO1	8	11	567	541	4	33	572	2092	28	20	2259	1282	18	26	1211	1468	0.726509	0.510322	1.03428	0.0783808	0.090162
RAB8B	3	0	572	552	2	4	574	2121	3	1	2284	1301	2	1	1227	1493	2.69688	0.877411	8.28934	0.0754814	0.0901682
YTHDF1	11	8	564	544	4	20	572	2105	41	12	2246	1290	17	14	1212	1480	1.47423	1.00533	2.16182	0.0501915	0.0901703
BCL6	42	33	533	519	33	105	543	2020	128	64	2159	1238	84	87	1145	1407	1.17692	0.985091	1.4061	0.0724082	0.0902171
TTLL10	50	40	525	512	18	70	558	2055	179	80	2108	1222	70	96	1159	1398	1.10213	0.926035	1.3117	0.277164	0.0902862
CTTNBP2	26	36	549	516	12	79	564	2046	97	59	2190	1243	75	95	1154	1399	0.844293	0.694661	1.02616	0.0912399	0.0904624
FAT1	168	178	407	374	110	434	466	1691	641	380	1646	922	411	501	818	993	0.946609	0.863164	1.03812	0.244021	0.0904978
AP1S3	0	3	575	549	0	1	576	2124	7	5	2280	1297	1	3	1228	1491	0.490539	0.191912	1.25385	0.139214	0.0906199
RARS	26	31	549	521	5	19	571	2106	81	53	2206	1249	78	109	1151	1385	0.856922	0.697335	1.05303	0.141441	0.0907131
APOA5	3	4	572	548	18	44	558	2081	20	8	2267	1294	11	10	1218	1484	1.38197	0.932262	2.04862	0.103723	0.0907191
PRAMEF20	0	1	575	551	0	7	576	2118	0	0	2287	1302	0	1	1229	1493	0	NaN	NaN	0.0574883	0.0907263
DOK2	12	10	563	542	8	29	568	2096	71	33	2216	1269	22	24	1207	1470	1.16273	0.868638	1.55638	0.312752	0.0907544
PTCD2	9	3	566	549	3	10	573	2115	21	10	2266	1292	11	8	1218	1486	1.50116	0.922461	2.4429	0.0995166	0.0907682
LRRC39	33	46	542	506	19	98	557	2027	190	108	2097	1194	23	36	1206	1458	0.861764	0.716519	1.03645	0.1171	0.0908253
MICU3	7	7	568	545	17	37	559	2088	18	14	2269	1288	25	16	1204	1478	1.34839	0.952514	1.9088	0.0829528	0.0908376
ZNF561	15	11	560	541	21	52	555	2073	48	22	2239	1280	24	26	1205	1468	1.28985	0.969629	1.71583	0.0779567	0.0908763
OXCT1	29	15	546	537	9	32	567	2093	113	58	2174	1244	47	45	1182	1449	1.23771	0.987957	1.55059	0.062979	0.0908829
WDR73	10	15	565	537	17	72	559	2053	81	50	2206	1252	39	63	1190	1431	0.823415	0.654343	1.03617	0.0978154	0.090933
HIF1AN	0	2	575	550	0	4	576	2121	1	0	2286	1302	1	0	1228	1494	0.486507	0.08044	2.94243	0.453708	0.0909453
KDM8	5	7	570	545	9	27	567	2098	29	18	2258	1284	15	39	1214	1455	0.733084	0.517957	1.03756	0.0770362	0.0911356
SLC26A2	2	9	573	543	6	38	570	2087	46	29	2241	1273	22	38	1207	1456	0.708336	0.518453	0.967763	0.0313535	0.0911755
IGF2BP1	2	3	573	549	3	15	573	2110	8	6	2279	1296	4	11	1225	1483	0.62269	0.336399	1.15263	0.128385	0.0912053
PMEPA1	1	2	574	550	1	0	575	2125	6	5	2281	1297	4	14	1225	1480	0.53524	0.259683	1.1032	0.0823226	0.0912059
ZXDA	20	27	555	525	7	30	569	2095	99	14	2188	1288	105	152	1124	1342	1.12244	0.919167	1.37067	0.26659	0.0912342
PSMG2	33	19	542	533	2	13	574	2112	98	38	2189	1264	73	83	1156	1411	1.27305	1.0204	1.58825	0.0335536	0.0912426
FAM110C	1	6	574	546	2	3	574	2122	3	3	2284	1299	4	5	1225	1489	0.678665	0.310088	1.48534	0.31032	0.0912571
CPTP	11	13	564	539	21	49	555	2076	22	4	2265	1298	11	11	1218	1483	1.47171	1.0278	2.10733	0.0344195	0.0913363
OR5D16	8	2	567	550	0	6	576	2119	13	18	2274	1284	10	17	1219	1477	0.656272	0.408722	1.05376	0.0775984	0.0913461
NANOS2	0	0	575	552	1	0	575	2125	0	1	2287	1301	5	1	1224	1493	3.24663	0.722219	14.5948	0.0751284	0.0914801
PNMA5	8	5	567	547	32	69	544	2056	25	12	2262	1290	23	30	1206	1464	1.3309	0.989993	1.78921	0.0537737	0.0916766
PTGES3	0	0	575	552	1	1	575	2124	2	1	2285	1301	2	0	1227	1494	3.07066	0.553024	17.0498	0.154115	0.0917152
FCER1A	1	0	574	552	2	4	574	2121	1	0	2286	1302	3	2	1226	1492	2.32322	0.713427	7.56539	0.160343	0.0917169
BTN3A1	44	54	531	498	4	28	572	2097	141	72	2146	1230	158	208	1071	1286	0.931234	0.79387	1.09236	0.384299	0.0918591
DOCK3	14	13	561	539	7	29	569	2096	25	26	2262	1276	23	33	1206	1461	0.765361	0.556127	1.05332	0.0961028	0.0918638
FGFR1	4	7	571	545	23	59	553	2066	33	16	2254	1286	19	19	1210	1475	1.22059	0.888536	1.67673	0.213044	0.091864
MTMR7	8	22	567	530	7	18	569	2107	35	29	2252	1273	37	42	1192	1452	0.804136	0.602033	1.07408	0.133088	0.0919081
C7orf77	0	1	575	551	0	0	576	2125	0	0	2287	1302	0	0	1229	1494	0	NaN	NaN	0.307434	0.0919609
KRTAP19-1	0	1	575	551	0	2	576	2123	1	3	2286	1299	1	0	1228	1494	0.319783	0.0623356	1.64049	0.143923	0.091993
DTX3	2	0	573	552	3	6	573	2119	5	3	2282	1299	4	1	1225	1493	2.02082	0.843892	4.83913	0.100371	0.0920663
ZDBF2	21	15	554	537	31	72	545	2053	128	65	2159	1237	41	56	1188	1438	1.16273	0.947869	1.4263	0.144436	0.0921292
ZNF484	21	16	554	536	9	69	567	2056	77	48	2210	1254	43	55	1186	1439	0.876145	0.694134	1.10588	0.271346	0.0922173
CNOT6	26	20	549	532	41	125	535	2000	90	44	2197	1258	28	23	1201	1471	1.24761	1.00257	1.55254	0.0467085	0.0922198
TMEM265	0	0	575	552	1	0	575	2125	0	0	2287	1302	0	0	1229	1494	Inf	NaN	NaN	0.0547647	0.0922566
ANKRD9	0	0	575	552	0	0	576	2125	6	0	2281	1302	1	1	1228	1493	6.04236	0.625883	58.3338	0.0972388	0.0923187
SDC1	2	1	573	551	5	16	571	2109	9	3	2278	1299	14	8	1215	1486	1.68501	0.962549	2.94973	0.0686903	0.0923632
MICAL3	91	59	484	493	77	277	499	1848	292	147	1995	1155	159	179	1070	1315	1.15174	1.01633	1.30519	0.0271984	0.0923706
UCP3	11	15	564	537	9	39	567	2086	91	35	2196	1267	31	34	1198	1460	1.17038	0.900875	1.5205	0.244482	0.0923739
AOC1	29	29	546	523	37	125	539	2000	117	77	2170	1225	82	141	1147	1353	0.838491	0.706886	0.994599	0.0419608	0.0923848
PSG7	2	0	573	552	3	10	573	2115	12	3	2275	1299	3	2	1226	1492	1.89208	0.884259	4.04855	0.105476	0.0924209
NUP188	42	53	533	499	36	96	540	2029	230	131	2057	1171	93	81	1136	1413	1.10324	0.945158	1.28777	0.208856	0.0924621
PAN3	7	1	568	551	4	16	572	2109	18	5	2269	1297	15	11	1214	1483	1.77459	1.0815	2.91187	0.0246017	0.0924628
FADS6	6	5	569	547	19	100	557	2025	30	22	2257	1280	6	13	1223	1481	0.726749	0.522169	1.01148	0.0588067	0.0926943
MIP	2	3	573	549	6	59	570	2066	9	5	2278	1297	8	10	1221	1484	0.609046	0.370538	1.00108	0.055741	0.0927259
DKKL1	10	7	565	545	1	17	575	2108	28	26	2259	1276	25	40	1204	1454	0.702297	0.502239	0.982046	0.0388139	0.0928308
PRPF40A	10	18	565	534	14	45	562	2080	38	22	2249	1280	8	29	1221	1465	0.738786	0.537642	1.01518	0.0594509	0.0928866
CDC20	14	10	561	542	0	8	576	2117	56	28	2231	1274	78	73	1151	1421	1.22513	0.952094	1.57645	0.114761	0.0928907
CCL11	0	1	575	551	0	3	576	2122	4	3	2283	1299	0	2	1229	1492	0.365505	0.0997032	1.33992	0.137487	0.0929133
KPNA4	4	3	571	549	2	3	574	2122	4	7	2283	1295	6	10	1223	1484	0.741604	0.391572	1.40453	0.340403	0.0929162
UGT1A6	3	4	572	548	1	10	575	2115	24	6	2263	1296	15	8	1214	1486	1.65907	0.988852	2.78355	0.0587608	0.0930261
PIK3CD-AS1	0	1	575	551	0	0	576	2125	2	0	2285	1302	5	1	1224	1493	3.61257	0.739986	17.6363	0.0905921	0.0930483
ANXA8	0	0	575	552	0	2	576	2123	0	2	2287	1300	0	2	1229	1492	0	NaN	NaN	0.0220235	0.0931129
ANO5	7	6	568	546	21	50	555	2075	55	29	2232	1273	17	17	1212	1477	1.24046	0.921244	1.67029	0.14943	0.0931184
RAB18	8	4	567	548	1	3	575	2122	2	4	2285	1298	1	7	1228	1487	0.71159	0.337925	1.49844	0.362472	0.0931374
IL36B	5	5	570	547	28	84	548	2041	39	13	2248	1289	15	15	1214	1479	1.32957	0.976835	1.80967	0.0719476	0.0931406
MPZL1	2	0	573	552	2	2	574	2123	3	1	2284	1301	11	9	1218	1485	1.89459	0.897786	3.99812	0.0856815	0.0931827
POC1B-GALNT4	10	2	565	550	8	17	568	2108	20	9	2267	1293	6	9	1223	1485	1.51008	0.944895	2.41333	0.0808924	0.0933502
ABCC12	57	57	518	495	31	100	545	2025	216	102	2071	1200	224	256	1005	1238	1.11326	0.97263	1.27422	0.119875	0.0934082
SEMA6B	14	9	561	543	22	63	554	2062	58	28	2229	1274	20	23	1209	1471	1.22064	0.924839	1.61106	0.157495	0.0934085
GP5	2	1	573	551	3	15	573	2110	22	7	2265	1295	18	15	1211	1479	1.42337	0.890987	2.27386	0.145489	0.09345
MARCKS	3	1	572	551	1	1	575	2124	17	6	2270	1296	4	3	1225	1491	1.80429	0.873905	3.72518	0.102512	0.0934519
GTF3C1	78	80	497	472	32	78	544	2047	321	136	1966	1166	150	201	1079	1293	1.13307	0.992181	1.29397	0.0654946	0.0934532
HIST1H3D	0	0	575	552	0	0	576	2125	4	0	2283	1302	2	1	1227	1493	5.65391	0.598587	53.4036	0.10425	0.0934903
TRIM63	1	3	574	549	11	40	565	2085	11	4	2276	1298	11	1	1218	1493	1.47431	0.905515	2.4004	0.12444	0.0935542
IGFBP7	2	3	573	549	1	2	575	2123	14	3	2273	1299	5	4	1224	1490	1.69292	0.807936	3.54728	0.163257	0.093606
ATP5O	22	24	553	528	11	41	565	2084	75	54	2212	1248	88	106	1141	1388	0.915139	0.747388	1.12054	0.388207	0.0936404
SYT14	4	8	571	544	10	32	566	2093	28	20	2259	1282	13	29	1216	1465	0.734909	0.515285	1.04814	0.0844703	0.0937205
PBX3	5	6	570	546	6	19	570	2106	24	14	2263	1288	28	16	1201	1478	1.34816	0.921254	1.9729	0.119556	0.0937465
ZNF283	7	8	568	544	2	9	574	2116	8	6	2279	1296	7	15	1222	1479	0.705843	0.414569	1.20176	0.197664	0.0938436
LANCL1	55	39	520	513	9	34	567	2091	165	70	2122	1232	96	105	1133	1389	1.24865	1.04573	1.49096	0.0144584	0.0938731
MED26	20	19	555	533	53	137	523	1988	65	33	2222	1269	44	43	1185	1451	1.26482	1.023	1.56381	0.028193	0.0939689
DLG1	23	29	552	523	9	56	567	2069	92	62	2195	1240	48	49	1181	1445	0.878953	0.705778	1.09462	0.250186	0.0939809
MAGEC1	24	18	551	534	5	36	571	2089	66	55	2221	1247	85	112	1144	1382	0.833947	0.67732	1.02679	0.0864797	0.0940424
PTPMT1	7	9	568	543	10	25	566	2100	39	15	2248	1287	16	10	1213	1484	1.43293	0.989573	2.07492	0.0550479	0.0940475
CIB2	3	5	572	547	6	18	570	2107	25	9	2262	1293	12	9	1217	1485	1.35284	0.858523	2.13179	0.193557	0.0940829
GCOM1	31	36	544	516	14	40	562	2085	60	49	2227	1253	55	47	1174	1447	0.98437	0.785898	1.23296	0.889197	0.094096
SMOC1	12	8	563	544	9	14	567	2111	46	29	2241	1273	36	33	1193	1461	1.22675	0.911359	1.65127	0.168875	0.0941112
HYKK	6	3	569	549	7	25	569	2100	23	10	2264	1292	15	9	1214	1485	1.45161	0.942152	2.23656	0.0918652	0.0941356
ARCN1	15	16	560	536	20	71	556	2054	58	40	2229	1262	30	52	1199	1442	0.833861	0.652198	1.06612	0.14441	0.0941949
FLT4	31	14	544	538	20	77	556	2048	106	46	2181	1256	42	48	1187	1446	1.25007	1.0037	1.55691	0.0479847	0.0942499
WDR5	2	0	573	552	1	15	575	2110	1	2	2286	1300	0	0	1229	1494	0.475247	0.142676	1.58303	0.232934	0.0942711
TAF3	1	6	574	546	2	9	574	2116	14	13	2273	1289	5	6	1224	1488	0.617137	0.352605	1.08013	0.0849904	0.0943139
GYS2	7	15	568	537	6	8	570	2117	32	26	2255	1276	6	11	1223	1483	0.743097	0.506883	1.08939	0.117616	0.0943157
ORAI2	2	3	573	549	2	8	574	2117	12	2	2275	1300	4	2	1225	1492	1.68372	0.797088	3.5566	0.181773	0.0944441
GJA3	2	3	573	549	2	16	574	2109	2	3	2285	1299	3	3	1226	1491	0.598867	0.266788	1.3443	0.210718	0.0945701
CTRB1	1	0	574	552	0	1	576	2124	7	1	2280	1301	2	1	1227	1493	3.17431	0.766596	13.1441	0.103252	0.094668
PELO	17	12	558	540	6	28	570	2097	46	40	2241	1262	12	16	1217	1478	0.807051	0.590822	1.10242	0.174091	0.0947212
ANKRD55	8	11	567	541	12	58	564	2067	41	25	2246	1277	18	42	1211	1452	0.716004	0.530919	0.965613	0.028902	0.0947494
GAS8-AS1	0	0	575	552	0	0	576	2125	2	4	2285	1298	0	0	1229	1494	0.284026	0.0519521	1.55279	0.121313	0.0947609
SMARCB1	0	0	575	552	0	5	576	2120	2	4	2285	1298	1	0	1228	1494	0.352062	0.0864182	1.43428	0.136379	0.0947975
SCNN1G	9	15	566	537	5	18	571	2107	24	10	2263	1292	33	48	1196	1446	0.887055	0.640755	1.22803	0.471846	0.0948127
PPP1R27	0	8	575	544	2	4	574	2121	8	4	2279	1298	11	18	1218	1476	0.671668	0.384681	1.17276	0.155316	0.0948175
SPNS3	59	63	516	489	18	78	558	2047	179	95	2108	1207	160	206	1069	1288	0.964171	0.832557	1.11659	0.627409	0.094874
SLC15A1	15	12	560	540	6	35	570	2090	66	37	2221	1265	59	51	1170	1443	1.14098	0.889546	1.46349	0.300244	0.0948864
KRT36	21	12	554	540	5	15	571	2110	73	36	2214	1266	51	55	1178	1439	1.21061	0.940279	1.55866	0.137595	0.0950532
SNX18	3	4	572	548	1	13	575	2112	12	8	2275	1294	5	9	1224	1485	0.667948	0.371524	1.20088	0.184586	0.0950686
ENO2	0	1	575	551	7	21	569	2104	22	8	2265	1294	14	15	1215	1479	1.25864	0.800789	1.97827	0.320986	0.0953076
EPHA1	16	23	559	529	13	62	563	2063	64	34	2223	1268	58	83	1171	1411	0.864597	0.689485	1.08418	0.210328	0.0953529
CDH5	18	19	557	533	27	139	549	1986	67	34	2220	1268	21	38	1208	1456	0.837598	0.660705	1.06185	0.148551	0.0953541
ELP4	6	7	569	545	5	11	571	2114	12	14	2275	1288	6	12	1223	1482	0.714927	0.442577	1.15487	0.155108	0.0953591
GLMP	3	0	572	552	7	15	569	2110	22	7	2265	1295	5	8	1224	1486	1.57554	0.931584	2.66462	0.088655	0.0954158
MEFV	14	7	561	545	7	23	569	2102	57	24	2230	1278	27	27	1202	1467	1.33846	0.982566	1.82327	0.064872	0.0954295
FAM173A	2	6	573	546	1	6	575	2119	8	3	2279	1299	4	8	1225	1486	0.694872	0.348171	1.38681	0.307828	0.0954789
TBC1D5	3	9	572	543	7	35	569	2090	26	12	2261	1290	20	36	1209	1458	0.758523	0.531332	1.08286	0.130974	0.095486
CTNS	6	13	569	539	9	39	567	2086	29	18	2258	1284	8	13	1221	1481	0.769379	0.529608	1.1177	0.167926	0.0955814
RBM33	4	10	571	542	7	24	569	2101	21	12	2266	1290	26	46	1203	1448	0.755962	0.535846	1.0665	0.10905	0.0956647
PNPLA5	17	11	558	541	5	15	571	2110	64	22	2223	1280	31	38	1198	1456	1.32096	0.983741	1.77378	0.065884	0.0956697
SUPT3H	5	9	570	543	5	19	571	2106	25	16	2262	1286	10	22	1219	1472	0.725274	0.485827	1.08274	0.114824	0.0956909
CRBN	8	4	567	548	3	11	573	2114	30	8	2257	1294	18	20	1211	1474	1.46666	0.963635	2.23225	0.0772178	0.0958229
PDGFC	0	1	575	551	2	9	574	2116	0	2	2287	1300	0	1	1229	1493	0.377674	0.0925956	1.54044	0.122747	0.0958371
DOCK6	65	49	510	503	42	133	534	1992	183	133	2104	1169	126	177	1103	1317	0.911162	0.790048	1.05084	0.19736	0.0958584
OR2D2	5	6	570	546	0	4	576	2121	28	19	2259	1283	3	10	1226	1484	0.691275	0.430375	1.11034	0.131225	0.095983
NPHS1	73	66	502	486	62	254	514	1871	275	161	2012	1141	205	272	1024	1222	0.939225	0.832044	1.06021	0.311435	0.0960439
ANKRD26	39	33	536	519	34	92	542	2033	153	74	2134	1228	83	81	1146	1413	1.2381	1.03874	1.47572	0.0165549	0.0960472
NUB1	32	33	543	519	34	82	542	2043	132	61	2155	1241	64	73	1165	1421	1.1924	0.988623	1.43818	0.0640538	0.0960944
HDAC1	3	0	572	552	0	1	576	2124	10	2	2277	1300	3	3	1226	1491	2.3772	0.877191	6.44223	0.0860328	0.0961525
HESX1	0	0	575	552	5	3	571	2122	3	1	2284	1301	7	4	1222	1490	2.8855	1.20343	6.91863	0.00956664	0.0961935
APEX2	3	7	572	545	6	28	570	2097	12	21	2275	1281	27	30	1202	1464	0.691595	0.480917	0.994566	0.0408452	0.0963268
LIPC	7	4	568	548	6	21	570	2104	9	9	2278	1293	25	39	1204	1455	0.839277	0.573962	1.22724	0.361599	0.0963519
ALX3	2	2	573	550	6	31	570	2094	6	6	2281	1296	2	13	1227	1481	0.515497	0.285468	0.93088	0.0235059	0.0963984
OR51B6	23	21	552	531	7	37	569	2088	88	50	2199	1252	112	165	1117	1329	0.872934	0.723244	1.0536	0.158782	0.096437
RABGEF1	1	3	574	549	4	26	572	2099	1	3	2286	1299	3	1	1226	1493	0.596312	0.276967	1.28386	0.176926	0.0964476
VPS13C	133	126	442	426	101	375	475	1750	591	319	1696	983	294	301	935	1193	1.09994	0.995739	1.21506	0.0608315	0.0964724
IQCC	12	8	563	544	8	17	568	2108	26	15	2261	1287	13	6	1216	1488	1.4448	0.963316	2.16695	0.0683702	0.0966027
CLEC3A	3	8	572	544	2	7	574	2118	20	6	2267	1296	21	43	1208	1451	0.754163	0.507032	1.12175	0.168077	0.0966619
PGM2	5	3	570	549	5	17	571	2108	22	22	2265	1280	31	47	1198	1447	0.772751	0.553471	1.07891	0.124624	0.0967881
GNAT3	17	12	558	540	19	81	557	2044	33	32	2254	1270	10	18	1219	1476	0.779952	0.580381	1.04815	0.0950904	0.0968431
OR10S1	1	4	574	548	11	52	565	2073	7	5	2280	1297	4	7	1225	1487	0.709073	0.429054	1.17185	0.175249	0.0969342
KRT27	11	4	564	548	1	9	575	2116	63	32	2224	1270	25	20	1204	1474	1.28744	0.92972	1.78279	0.127206	0.0969417
OR4L1	21	15	554	537	8	25	568	2100	81	32	2206	1270	10	15	1219	1479	1.28977	0.958786	1.73501	0.0942062	0.0970658
FUT7	19	21	556	531	34	82	542	2043	120	59	2167	1243	36	41	1193	1453	1.18703	0.962726	1.46361	0.105186	0.0970763
PRKG1	16	14	559	538	24	94	552	2031	59	45	2228	1257	29	45	1200	1449	0.835761	0.65767	1.06208	0.139273	0.097121
POM121L2	105	119	470	433	10	31	566	2094	492	271	1795	1031	351	465	878	1029	0.94284	0.846693	1.04991	0.284013	0.0972045
UGT2B15	15	9	560	543	13	26	563	2099	76	34	2211	1268	27	40	1202	1454	1.20835	0.923239	1.5815	0.165868	0.0972095
PTGS1	16	19	559	533	12	77	564	2048	73	47	2214	1255	39	49	1190	1445	0.828459	0.653982	1.04948	0.121838	0.097309
CHMP5	2	1	573	551	1	2	575	2123	9	8	2278	1294	4	10	1225	1484	0.683943	0.350878	1.33316	0.257693	0.0973213
ALKBH5	6	2	569	550	0	4	576	2121	13	2	2274	1300	4	0	1225	1494	3.1411	1.26782	7.78225	0.0119041	0.0973259
KLC1	6	6	569	546	5	8	571	2117	29	15	2258	1287	27	16	1202	1478	1.50233	1.0187	2.21558	0.0353994	0.0973338
SLC9A9	4	10	571	542	23	87	553	2038	23	19	2264	1283	6	12	1223	1482	0.764287	0.546066	1.06971	0.109742	0.0973468
JAM2	3	1	572	551	8	9	568	2116	5	3	2282	1299	2	1	1227	1493	2.23617	1.07474	4.6527	0.0202654	0.0973588
MBNL1	5	0	570	552	3	7	573	2118	8	1	2279	1301	2	3	1227	1491	2.53369	1.08414	5.92141	0.0328923	0.0973991
XIRP2	242	225	333	327	318	1180	258	945	909	527	1378	775	424	537	805	957	0.974989	0.89568	1.06132	0.558557	0.0976289
SLC12A8	23	23	552	529	47	300	529	1825	94	66	2193	1236	94	85	1135	1409	0.847615	0.715038	1.00477	0.0591415	0.0976299
PUM3	25	20	550	532	35	102	541	2023	102	44	2185	1258	58	70	1171	1424	1.19543	0.978163	1.46097	0.0811797	0.0977077
IRG1	10	3	565	549	5	14	571	2111	10	6	2277	1296	32	24	1197	1470	1.57623	1.05234	2.36092	0.0257494	0.0977748
SH3D21	62	49	513	503	25	81	551	2044	193	148	2094	1154	161	210	1068	1284	0.889283	0.773001	1.02306	0.0980018	0.0978942
RPP14	5	11	570	541	4	13	572	2112	35	21	2252	1281	24	48	1205	1446	0.719907	0.518967	0.99865	0.0487597	0.0978991
MRPS5	11	7	564	545	12	50	564	2075	46	19	2241	1283	38	31	1191	1463	1.30565	0.974999	1.74844	0.0760968	0.0980345
GUCY1A3	14	17	561	535	11	48	565	2077	53	37	2234	1265	31	47	1198	1447	0.807864	0.62099	1.05097	0.111102	0.0980554
AIDA	1	0	574	552	0	5	576	2120	6	9	2281	1293	0	0	1229	1494	0.390702	0.149301	1.02242	0.0523493	0.0981392
OR10H3	19	12	556	540	23	81	553	2044	97	49	2190	1253	33	34	1196	1460	1.15936	0.920979	1.45943	0.208831	0.098231
PRDM14	3	1	572	551	2	3	574	2122	9	2	2278	1300	9	6	1220	1488	2.19805	1.05586	4.57582	0.0313528	0.0982508
OR10AG1	8	1	567	551	5	10	571	2115	35	22	2252	1280	21	17	1208	1477	1.32285	0.908185	1.92685	0.136437	0.0983532
ANKRD24	23	17	552	535	35	127	541	1998	128	63	2159	1239	80	81	1149	1413	1.15749	0.963423	1.39065	0.119367	0.0983742
C3orf84	11	10	564	542	8	25	568	2100	80	35	2207	1267	17	24	1212	1470	1.15218	0.86115	1.54156	0.342598	0.0983754
LGR6	42	38	533	514	67	238	509	1887	176	93	2111	1209	108	92	1121	1402	1.16383	1.00055	1.35377	0.0491258	0.0985452
POLL	8	6	567	546	18	25	558	2100	48	23	2239	1279	17	22	1212	1472	1.36635	0.992609	1.88082	0.0489698	0.0986492
AFF4	18	23	557	529	34	132	542	1993	83	61	2204	1241	41	47	1188	1447	0.876885	0.712507	1.07919	0.211352	0.0987219
EEF1D	19	7	556	545	14	46	562	2079	47	24	2240	1278	67	72	1162	1422	1.22068	0.95727	1.55657	0.107857	0.0987515
CCIN	18	15	557	537	24	66	552	2059	64	39	2223	1263	33	23	1196	1471	1.21866	0.948119	1.56639	0.117398	0.098767
MTOR	23	5	552	547	35	74	541	2051	48	30	2239	1272	42	51	1187	1443	1.32278	1.04196	1.67927	0.0190895	0.0987984
COA1	0	0	575	552	0	2	576	2123	3	2	2284	1300	13	7	1216	1487	1.69645	0.769561	3.73973	0.18433	0.0988056
MATK	11	9	564	543	2	12	574	2113	22	20	2265	1282	15	24	1214	1470	0.751272	0.512198	1.10194	0.141227	0.0988215
S100A5	1	0	574	552	0	3	576	2122	0	1	2287	1301	3	10	1226	1484	0.367645	0.118322	1.14233	0.0741641	0.0989648
ZNF841	14	17	561	535	7	30	569	2095	57	38	2230	1264	42	62	1187	1432	0.829066	0.642859	1.06921	0.148261	0.0989708
PLAA	4	5	571	547	1	8	575	2117	13	15	2274	1287	5	7	1224	1487	0.599127	0.347062	1.03426	0.0616562	0.098985
KIAA1033	14	16	561	536	22	102	554	2023	85	57	2202	1245	39	53	1190	1441	0.841887	0.675562	1.04916	0.125659	0.0989887
SASS6	8	8	567	544	1	13	575	2112	42	14	2245	1288	21	11	1208	1483	1.52491	1.0259	2.26665	0.0385456	0.0989934
AADACL2	5	5	570	547	33	118	543	2007	27	13	2260	1289	12	6	1217	1488	1.16389	0.85612	1.5823	0.336002	0.0989975
CEP41	15	13	560	539	5	6	571	2119	41	18	2246	1284	34	31	1195	1463	1.3508	0.98034	1.86126	0.0629116	0.0992798
C2orf72	17	5	558	547	1	10	575	2115	46	24	2241	1278	24	22	1205	1472	1.30902	0.930479	1.84157	0.121816	0.0992933
RASGEF1B	2	4	573	548	2	7	574	2118	6	7	2281	1295	6	11	1223	1483	0.617586	0.329904	1.15613	0.121732	0.099304
WAC	23	26	552	526	1	3	575	2122	68	39	2219	1263	62	82	1167	1412	0.930756	0.73655	1.17617	0.548302	0.099335
MROH6	13	17	562	535	33	94	543	2031	81	28	2206	1274	55	70	1174	1424	1.18372	0.953031	1.47024	0.128374	0.0993453
POLR3G	0	5	575	547	2	8	574	2117	16	14	2271	1288	5	9	1224	1485	0.585024	0.338602	1.01078	0.0504633	0.0994234
DNASE1L1	3	0	572	552	4	12	572	2113	5	3	2282	1299	1	1	1228	1493	1.41978	0.635662	3.17116	0.391383	0.0994801
ZNF860	39	22	536	530	17	60	559	2065	127	67	2160	1235	78	77	1151	1417	1.2076	0.997179	1.46241	0.0531087	0.0994953
BZRAP1	26	33	549	519	41	223	535	1902	116	76	2171	1226	120	141	1109	1353	0.856101	0.72959	1.00455	0.0581131	0.0996089
MAPK6	5	2	570	550	8	18	568	2107	13	3	2274	1299	3	4	1226	1490	1.76824	0.99066	3.15617	0.0539274	0.0996628
STARD3	13	21	562	531	53	167	523	1958	96	39	2191	1263	28	35	1201	1459	1.13744	0.92305	1.40162	0.227847	0.0996893
LRSAM1	11	11	564	541	11	43	565	2082	28	28	2259	1274	48	66	1181	1428	0.804479	0.615861	1.05086	0.106287	0.09969
BIVM	16	10	559	542	8	22	568	2103	65	27	2222	1275	26	33	1203	1461	1.24665	0.931679	1.66809	0.138626	0.0997027
[truncated: 16,991 more rows]
