# Supplementary material for: Functionally deficient UBOX5 variants and primary angle-closure glaucoma
Source: Nat Commun. 2025 Aug 15;16:7620. doi: 10.1038/s41467-025-62775-x (PMC12356834; doi:10.1038/s41467-025-62775-x)
Supplement: Supplementary file 6 — Source Data 1 [file 41467_2025_62775_MOESM6_ESM.zip]

Archive with 2 entries (2 files):
- Source Data File for NCOMMS-24-46851B.pdf
- __MACOSX/._Source Data File for NCOMMS-24-46851B.pdf
