# Supplementary material for: Functionally deficient UBOX5 variants and primary angle-closure glaucoma
Source: Nat Commun. 2025 Aug 15;16:7620. doi: 10.1038/s41467-025-62775-x (PMC12356834; doi:10.1038/s41467-025-62775-x)
Supplement: Supplementary file 7 — Source Data 2 [file 41467_2025_62775_MOESM7_ESM.zip]

Archive with 6 entries (5 files):
- Figure 3A quantitation files Final/
- __MACOSX/._Figure 3A quantitation files Final
- Figure 3A quantitation files Final/FIGURE 3A 3T3 WB Quant.xlsx
- __MACOSX/Figure 3A quantitation files Final/._FIGURE 3A 3T3 WB Quant.xlsx
- Figure 3A quantitation files Final/Gel Images for Figure 3A WB Quantitation.pdf
- __MACOSX/Figure 3A quantitation files Final/._Gel Images for Figure 3A WB Quantitation.pdf
