# Supplementary material for: Functionally deficient UBOX5 variants and primary angle-closure glaucoma
Source: Nat Commun. 2025 Aug 15;16:7620. doi: 10.1038/s41467-025-62775-x (PMC12356834; doi:10.1038/s41467-025-62775-x)
Supplement: Supplementary file 7 — Source Data 2 [file 41467_2025_62775_MOESM7_ESM.zip › Figure 3A quantitation files Final/FIGURE 3A 3T3 WB Quant.xlsx]

## Sheet: Master Copy
#	Condition		DMSO	0.01uM TG	0.02uM TG	0.1uM TG		0.1ug/mL Tu	0.2ug/mL Tu	1ug/mL Tu
	Quant		1.17062	3.74787	4.7754	2.9587		1.95543	3.03973	4.63244
			0.931778	3.51263	3.44703	3.75738		1.50297	3.24205	3.62573
			0.938951	3.98216	3.40205	3.5506		1.65606	2.23324	4.29001
								1.94232	2.68627
	Date		06.01.25	10.01.25	10.01.25	22.01.25		10.01.25	10.01.25	02.01.25
			10.01.25	31.01.25	31.01.25	31.01.25		31.01.25	31.01.25	31.01.25
			22.01.25	07.02.25	07.02.25	07.02.25		31.01.25	31.01.25	07.02.25
								07.02.25	07.02.25

## Sheet: 070225
	250207 UBOX
	No.	Label	Type	Volume (Int)	Adj. Vol. (Int)	Mean Bkgd. (Int)	Abs. Quant.	Rel. Quant.	# of Pixels	Min. Value (Int)	Max. Value (Int)	Mean Value (Int)	Std. Dev.	Area (mm2)
	1	DMSO	Unknown	2170183	644274	825.708	N/A	N/A	1848	722	2734	1174.34	489.821	9.77454
	3	0.02 tg	Unknown	3215149	1560881	895.167	N/A	N/A	1848	769	4958	1739.8	1038.31	9.77454
	5	0.1 tu	Unknown	2464701	783627	909.672	N/A	N/A	1848	788	3307	1333.71	583.321	9.77454
	6	0.2 tu	Unknown	2785956	1.13681e+06	892.396	N/A	N/A	1848	814	3691	1507.55	746.278	9.77454
	8	dmso	Unknown	1940751	367824	851.151	N/A	N/A	1848	803	1895	1050.19	260.16	9.77454
	9	0.01 tg	Unknown	2268112	587500	909.422	N/A	N/A	1848	801	2668	1227.33	462.392	9.77454
	11	0.1 tg	Unknown	3179962	1.38384e+06	971.927	N/A	N/A	1848	874	5116	1720.76	997.312	9.77454
	14	1 tu	Unknown	4739423	2.52533e+06	1198.1	N/A	N/A	1848	905	8424	2564.62	1946.49	9.77454
	250207 Bactin
	No.	Label	Type	Volume (Int)	Adj. Vol. (Int)	Mean Bkgd. (Int)	Abs. Quant.	Rel. Quant.	# of Pixels	Min. Value (Int)	Max. Value (Int)	Mean Value (Int)	Std. Dev.	Area (mm2)
	1	DMSO	Unknown	40419285	3.64368e+07	1521.19	N/A	N/A	2618	771	49399	15439	16010.5	13.8473
	3	0.02 tg	Unknown	30097868	2.59477e+07	1585.25	N/A	N/A	2618	877	42104	11496.5	12225.5	13.8473
	5	0.1 tu	Unknown	19520419	1.62881e+07	1234.67	N/A	N/A	2618	656	31710	7456.23	8593.87	13.8473
	6	0.2 tu	Unknown	20944498	1.70851e+07	1474.16	N/A	N/A	2618	696	32325	8000.19	8838.39	13.8473
	8	dmso	Unknown	18176024	1.48498e+07	1270.51	N/A	N/A	2618	653	27839	6942.71	7493	13.8473
	9	0.01 tg	Unknown	11519898	8.3437e+06	1213.22	N/A	N/A	2618	655	18087	4400.27	4492.27	13.8473
	11	0.1 tg	Unknown	26475376	2.20421e+07	1693.37	N/A	N/A	2618	803	37268	10112.8	10718.7	13.8473
	14	1 tu	Unknown	38177437	33291157	2181.38	N/A	N/A	2240	832	64312	17043.5	18114.1	11.8479
	Normalized loading			Normalized vol UBOX		Normalized UBOX		Normalized loading			Normalized vol UBOX		Normalized UBOX
	DMSO	1		644274	DMSO	1
	0.02uM TG	0.712129		2.19185e+06	0.02uM TG	3.40205
								0.1ug/mL TU	1.09685		714433	0.1ug/mL TU	1.94232
								0.2ug/mL Tu	1.15053		988075	0.2ug/mL Tu	2.68627
								DMSO	1		367824	DMSO	1
	0.01uM TG	0.228991		2.56561e+06	0.01uM TG	3.98216
	0.1uM TG	0.604942		2.28756e+06	0.1uM TG	3.5506
	1ug/mL TU	0.913669		2.76394e+06	1ug/mL TU	4.29001

## Sheet: 310125
	250131 UBOX
	No.	Label	Type	Volume (Int)	Adj. Vol. (Int)	Mean Bkgd. (Int)	Abs. Quant.	Rel. Quant.	# of Pixels	Min. Value (Int)	Max. Value (Int)	Mean Value (Int)	Std. Dev.	Area (mm2)
	2	U2	Unknown	4793885	3.21939e+06	1075.48	N/A	N/A	1464	780	8576	3274.51	2135.22	7.74347
	5	U5	Unknown	2697272	1.46765e+06	839.908	N/A	N/A	1464	714	4080	1842.4	935.516	7.74347
	6	U6	Unknown	5380368	3.57795e+06	1231.16	N/A	N/A	1464	813	9819	3675.11	2490.57	7.74347
	8	U8	Unknown	2430468	1.13373e+06	885.747	N/A	N/A	1464	712	3453	1660.16	706.646	7.74347
	10	U10	Unknown	5242096	3.30548e+06	1322.83	N/A	N/A	1464	977	9808	3580.67	2285.12	7.74347
	11	U11	Unknown	4826330	2.97965e+06	1261.39	N/A	N/A	1464	900	8483	3296.67	2033.09	7.74347
	12	U12	Unknown	3066608	1.58185e+06	1014.18	N/A	N/A	1464	815	5043	2094.68	1044.04	7.74347
	13	U13	Unknown	3974887	2.34699e+06	1111.95	N/A	N/A	1464	825	7580	2715.09	1563.29	7.74347
	14	U14	Unknown	4943807	3.12564e+06	1146.39	N/A	N/A	1586	840	8928	3117.15	2100.12	8.38876
	250131 Bactin
	No.	Label	Type	Volume (Int)	Adj. Vol. (Int)	Mean Bkgd. (Int)	Abs. Quant.	Rel. Quant.	# of Pixels	Min. Value (Int)	Max. Value (Int)	Mean Value (Int)	Std. Dev.	Area (mm2)
	2	U2	Unknown	36093374	2.73576e+07	4689.08	N/A	N/A	1863	2865	50022	19373.8	14707.3	9.85388
	5	U5	Unknown	40300850	2.91479e+07	5986.56	N/A	N/A	1863	2785	52374	21632.2	15838.4	9.85388
	6	U6	Unknown	45209635	3.29421e+07	6584.83	N/A	N/A	1863	3956	55892	24267.1	16370.4	9.85388
	8	U8	Unknown	45192342	3.38414e+07	6092.82	N/A	N/A	1863	3841	56321	24257.8	16780.4	9.85388
	10	U10	Unknown	38922843	2.86237e+07	5528.24	N/A	N/A	1863	3348	54971	20892.6	15938.2	9.85388
	11	U11	Unknown	32508695	2.36711e+07	4743.77	N/A	N/A	1863	3221	49241	17449.6	13787.1	9.85388
	12	U12	Unknown	38191737	2.85119e+07	5195.83	N/A	N/A	1863	3368	54192	20500.1	15911.9	9.85388
	13	U13	Unknown	42782321	3.13699e+07	6125.82	N/A	N/A	1863	2987	64900	22964.2	18553	9.85388
	14	U14	Unknown	35151830	2.57324e+07	5056.04	N/A	N/A	1863	1689	57734	18868.4	16637.4	9.85388
	Normalized loading			Normalized vol UBOX		Normalized UBOX
	0.01uM TG	0.808406		3.98239e+06	0.01uM TG	3.51263
	0.1ug/mL TU	0.861308		1.70397e+06	0.1ug/mL TU	1.50297
	0.2ug/mL Tu	0.973425		3.67563e+06	0.2ug/mL Tu	3.24205
	DMSO	1		1.13373e+06	DMSO	1
	0.02uM TG	0.845819		3.90802e+06	0.02uM TG	3.44703
	0.1uM TG	0.69947		4.25987e+06	0.1uM TG	3.75738
	0.1ug/mL TU	0.842515		1.87753e+06	0.1ug/mL TU	1.65606
	0.2ug/mL Tu	0.926968		2.5319e+06	0.2ug/mL Tu	2.23324
	1ug/mL TU	0.760382		4.11061e+06	1ug/mL TU	3.62573

## Sheet: 220125
	250122 UBOX
	No.	Label	Type	Volume (Int)	Adj. Vol. (Int)	Mean Bkgd. (Int)	Abs. Quant.	Rel. Quant.	# of Pixels	Min. Value (Int)	Max. Value (Int)	Mean Value (Int)	Std. Dev.	Area (mm2)
	1	DMSO	Unknown	2685134	1309802	818.65	N/A	N/A	1680	658	4101	1598.29	854.596	8.88595
	2	0.1uM TG	Unknown	5485683	3678563	1075.67	N/A	N/A	1680	784	11455	3265.29	2570.81	8.88595
	7	DMSO	Unknown	3701589	2.18445e+06	903.061	N/A	N/A	1680	720	6062	2203.33	1377.1	8.88595
	250122 Bactin
	No.	Label	Type	Volume (Int)	Adj. Vol. (Int)	Mean Bkgd. (Int)	Abs. Quant.	Rel. Quant.	# of Pixels	Min. Value (Int)	Max. Value (Int)	Mean Value (Int)	Std. Dev.	Area (mm2)
	1	dmso	Unknown	26271185	2.26121e+07	2198.97	N/A	N/A	1664	852	49276	15788	14631.3	8.80132
	2	0.1 tg	Unknown	23473946	2.01537e+07	1995.32	N/A	N/A	1664	936	44228	14106.9	12954.3	8.80132
	7	dmso	Unknown	42011211	3.54095e+07	3967.38	N/A	N/A	1664	1340	65028	25247.1	19537.8	8.80132
	Normalized loading			Normalized vol UBOX		Normalized UBOX
	DMSO	0.638589		2.05109e+06	DMSO	0.938951
	0.1uM TG	0.569162		6.46312e+06	0.1uM TG	2.9587
	DMSO	1		2.18445e+06	DMSO	1

## Sheet: 100125
	250110 UBOX
	No.	Label	Type	Volume (Int)	Adj. Vol. (Int)	Mean Bkgd. (Int)	Abs. Quant.	Rel. Quant.	# of Pixels	Min. Value (Int)	Max. Value (Int)	Mean Value (Int)	Std. Dev.	Area (mm2)
	1	DMSO	Unknown	1784260	664422	686.176	N/A	N/A	1632	607	2593	1093.3	479.222	8.63207
	2	0.01 tg	Unknown	3638517	2.2406e+06	1164.93	N/A	N/A	1200	735	6956	3032.1	1817.92	6.34711
	3	0.02 tg	Unknown	3858979	2.22131e+06	1364.73	N/A	N/A	1200	766	7241	3215.82	2034.28	6.34711
	7	DMSO	Unknown	1819311	648030	717.697	N/A	N/A	1632	641	2355	1114.77	453.349	8.63207
	8	0.1 tu	Unknown	2354084	1.22521e+06	940.732	N/A	N/A	1200	762	4491	1961.74	1074.75	6.34711
	9	0.2 tu	Unknown	3224824	1.87414e+06	1125.57	N/A	N/A	1200	890	6169	2687.35	1487.86	6.34711
	250110 Bactin
	No.	Label	Type	Volume (Int)	Adj. Vol. (Int)	Mean Bkgd. (Int)	Abs. Quant.	Rel. Quant.	# of Pixels	Min. Value (Int)	Max. Value (Int)	Mean Value (Int)	Std. Dev.	Area (mm2)
	1	DMSO	Unknown	4663564	3.3677e+06	760.485	N/A	N/A	1704	589	8014	2736.83	2099.38	9.01289
	2	0.01uM TG	Unknown	4404225	2.82347e+06	618.45	N/A	N/A	2556	549	5882	1723.09	1501.69	13.5193
	3	0.02uM TG	Unknown	3753908	2.19685e+06	601.18	N/A	N/A	2590	560	4979	1449.39	1142.8	13.6992
	7	DMSO	Unknown	4734515	3.06053e+06	716.603	N/A	N/A	2336	541	7961	2026.76	1921.57	12.3557
	8	0.1ug/mL TU	Unknown	4407877	2.95916e+06	620.168	N/A	N/A	2336	563	6730	1886.93	1690.13	12.3557
	9	0.2ug/mL TU	Unknown	4351598	2.91186e+06	616.327	N/A	N/A	2336	568	6923	1862.84	1626.74	12.3557
	Normalized loading			Normalized vol UBOX		Normalized UBOX
	DMSO	1.10036		603820	DMSO	0.931778
	0.01uM TG	0.922542		2.42873e+06	0.01uM TG	3.74787
	0.02uM TG	0.717801		3.0946e+06	0.02uM TG	4.7754
	DMSO	1		648030	DMSO	1
	0.1ug/mL TU	0.966879		1.26718e+06	0.1ug/mL TU	1.95543
	0.2ug/mL TU	0.951422		1.96983e+06	0.2ug/mL TU	3.03973

## Sheet: 060125
	250106 UBOX
	No.	Label	Type	Volume (Int)	Adj. Vol. (Int)	Mean Bkgd. (Int)	Abs. Quant.	Rel. Quant.	# of Pixels	Min. Value (Int)	Max. Value (Int)	Mean Value (Int)	Std. Dev.	Area (mm2)
	1	U1	Unknown	5301345	2.83763e+06	1833.12	N/A	N/A	1344	1317	9516	3944.45	2311.14	7.10874
	4	U4	Unknown	4412789	2.31091e+06	1563.9	N/A	N/A	1344	1283	7478	3283.33	1725.99	7.10874				RIGHT SIDE
	250106 Bactin
	No.	Label	Type	Volume (Int)	Adj. Vol. (Int)	Mean Bkgd. (Int)	Abs. Quant.	Rel. Quant.	# of Pixels	Min. Value (Int)	Max. Value (Int)	Mean Value (Int)	Std. Dev.	Area (mm2)
	1	U1	Unknown	19789500	1.67857e+07	1896.34	N/A	N/A	1584	1015	38396	12493.4	11144.2	8.37818
	4	U4	Unknown	19215537	1.60024e+07	2028.51	N/A	N/A	1584	908	36131	12131	10407.4	8.37818
	Normalized loading			Normalized vol UBOX		Normalized UBOX
	DMSO	1.04895		2.70521e+06	DMSO	1.17062
	DMSO	1		2.31091e+06	DMSO	1

## Sheet: 020125
	250102 UBOX
	No.	Label	Type	Volume (Int)	Adj. Vol. (Int)	Mean Bkgd. (Int)	Abs. Quant.	Rel. Quant.	# of Pixels	Min. Value (Int)	Max. Value (Int)	Mean Value (Int)	Std. Dev.	Area (mm2)
	6	1ug/mL TU	Unknown	25092025	1.91053e+07	3574.16	N/A	N/A	1675	1751	51019	14980.3	12992.3	8.8595
	8	DMSO II	Unknown	8854495	5.99946e+06	1704.5	N/A	N/A	1675	1186	16951	5286.27	3984.57	8.8595
	250102 Bactin
	No.	Label	Type	Volume (Int)	Adj. Vol. (Int)	Mean Bkgd. (Int)	Abs. Quant.	Rel. Quant.	# of Pixels	Min. Value (Int)	Max. Value (Int)	Mean Value (Int)	Std. Dev.	Area (mm2)
	6	1ug/mL TU	Unknown	49013126	3.61136e+07	3961.77	N/A	N/A	3256	1494	38659	15053.2	10449.9	17.2218
	8	DMSO II	Unknown	68199618	5.25338e+07	4623.91	N/A	N/A	3388	2116	52303	20129.8	14632.1	17.92
	Normalized loading			Normalized vol UBOX		Normalized UBOX
	1ug/mL TU	0.687436		2.77921e+07	1ug/mL TU	4.63244
	DMSO II	1		5.99946e+06	DMSO II	1
