# Supplementary material for: Functionally deficient UBOX5 variants and primary angle-closure glaucoma
Source: Nat Commun. 2025 Aug 15;16:7620. doi: 10.1038/s41467-025-62775-x (PMC12356834; doi:10.1038/s41467-025-62775-x)
Supplement: Supplementary file 8 — Source Data 3 [file 41467_2025_62775_MOESM8_ESM.zip]

Archive with 6 entries (5 files):
- Quantitation Files for Figure 4/
- __MACOSX/._Quantitation Files for Figure 4
- Quantitation Files for Figure 4/UBOX Variant Quant Gel Images.pptx
- __MACOSX/Quantitation Files for Figure 4/._UBOX Variant Quant Gel Images.pptx
- Quantitation Files for Figure 4/FIGURE 4 UBOX variants quantification .xlsx
- __MACOSX/Quantitation Files for Figure 4/._FIGURE 4 UBOX variants quantification .xlsx
