# Supplementary material for: Functionally deficient UBOX5 variants and primary angle-closure glaucoma
Source: Nat Commun. 2025 Aug 15;16:7620. doi: 10.1038/s41467-025-62775-x (PMC12356834; doi:10.1038/s41467-025-62775-x)
Supplement: Supplementary file 8 — Source Data 3 [file 41467_2025_62775_MOESM8_ESM.zip › Quantitation Files for Figure 4/FIGURE 4 UBOX variants quantification .xlsx]

## Sheet: In order
#		Variants:	Function	Mean	SD		Rep #1	Rep #2	Rep #3	Date	Blot Rep #1	Blot Rep #2	Blot Rep #3			Date				mean:	SD:
510		R510R	-	1.29287	0.0346045		1.25338	1.3179	1.30732		04.10.2024	25.09.2024	16.10.2024			11.10.24	WT3	1.12821		1.06583	0.0711724
514		G514C	-	1.27678	0.018204		1.25578	1.28823	1.28632		04.10.2024	07.08.2024	08.02.2024			02.10.24	WT1	1.00454
518		R518C	-	1.2078	0.0392851		1.18806	1.18231	1.25305		04.10.2024	25.09.2024	16.10.2024			02.10.24	WT2	1.00679
193		V193M	-	1.19836	0.0228481		1.19423	1.22299	1.17785		11.10.2024	07.08.2024	13.03.2024			29.08.24	WT3	1.0281
420		P420S	-	1.17682	0.0178588		1.16318	1.19704	1.17025		04.10.2024	07.08.2024	16.10.2024			23.08.24	WT3	1.13129
479		L479P	-	1.12344	0.0160158		1.11665	1.11193	1.14173		06.08.2024	13.03.2024	16.10.2024			02.08.24	WT2	1.04167
18		K18R	-	1.11819	0.0396895		1.16368	1.09062	1.10026		13.03.2024	27.03.2024	27.03.2024			30.07.24	WT1	1.07265
393		P393S	-	1.10974	7.20868e-05		1.10977	1.10966	1.10979		11.10.2024	13.03.2024	27.03.2024			14.06.24	WT2	1.01977
206		I206K	-	1.09978	0.0181434		1.1195	1.0838	1.09602		11.10.2024	02.08.2024	13.03.2024			14.06.24	WT3	1.07554
351		A351V	-	1.09534	0.0155885		1.07829	1.09885	1.10887		11.10.2024	06.08.2024	13.03.2024			14.06.24	WT4	1.03406
144		A144T	-	1.08149	0.0513664		1.02404	1.09742	1.123		11.10.2024	04.10.2024	07.08.2024			27.03.24	WT2	1.19633
383		C383S	-	1.06118	0.0204216		1.07341	1.07252	1.0376		11.10.2024	29.08.2024	27.03.2024			27.03.24	WT3	1.21887
96		T96M	-	1.0517	0.0177456		1.05161	1.03399	1.06948		11.10.2024	02.08.2024	13.03.2024			27.03.24	WT4	0.994177
53		V53M	-	1.04075	0.0558708		1.10469	1.01624	1.00132		11.10.2024	02.08.2024	13.03.2024			24.02.24	WT1	1.01851
33		D33N	-	1.03733	0.0223048		1.04807	1.05224	1.01169		11.10.2024	02.08.2024	13.03.2024			24.02.24	WT3	1.01691
420		P420L	NF	1.03141	0.0593046		1.00372	1.09949	0.991009		29.08.2024	20.06.2024	14.06.2024
488		R488I	NF	1.0233	0.029951		1.02191	0.994076	1.05393		07.08.2024	18.09.2024	16.02.2024
498		P498P	-	1.01269	0.00705747		1.01247	1.01986	1.00575		06.08.2024	13.03.2024	16.10.2024
254		E254A	-	0.810306	0.0121515		0.823947	0.806331	0.800639		27.09.2024	20.06.2024	14.06.2024
110		P110L	LOF	0.730041	0.0197335		0.723458	0.71444	0.752224		02.10.2024	23.08.2024	30.07.2024
438		T438I	LOF	0.721384	0.0474327		0.709872	0.773513	0.680766		23.08.2024	18.09.2024	16.02.2024
482		E482K	LOF	0.712083	0.0467534		0.760052	0.709551	0.666648		04.10.2024	13.09.2024	24.02.2024
465		S465C	LOF	0.711634	0.0561644		0.770311	0.706217	0.658374		27.09.2024	20.06.2024	14.06.2024
426		K426R	LOF	0.709186	0.00105684		0.708127	0.710241	0.70919		14.06.2024	29.08.2024	20.06.2024
317		Q317R	LOF	0.703292	0.0172557		0.717348	0.708495	0.684034		18.09.2024	24.02.2024 ZH	16.02.2024
498		P498L	LOF	0.697555	0.0323417		0.722471	0.661006	0.709187		04.10.2024	18.09.2024	16.02.2024
529		R529Q	LOF	0.695364	0.0499057		0.64194	0.740783	0.70337		02.10.2024	27.09.2024	27.03.2024
301		R301Q	LOF	0.678026	0.0241161		0.685217	0.651133	0.697729		27.09.2024	23.08.2024	20.06.2024
416		C416del	LOF	0.667492	0.0440409		0.650589	0.71748	0.634407		23.08.2024	24.02.2024 ZH	16.02.2024
291		K291R	LOF	0.65701	0.0468699		0.710752	0.624604	0.635674		27.09.2024	20.06.2024	14.06.2024
536		V536M	LOF	0.651801	0.0353558		0.629422	0.63342	0.692561		24.02.2024	13.09.2024	23.08.2024
530		P530L	LOF	0.649304	0.03994		0.640369	0.614588	0.692955		04.10.2024	24.02.2024	13.09.2024
254		E254K	LOF	0.644859	0.0400702		0.607116	0.640552	0.686909		18.09.2024	16.07.2024	16.02.2024
493		Y493S	LOF	0.640876	0.0328579		0.649744	0.604495	0.66839		04.10.2024	24.02.2024	13.09.2024
141		P141R	LOF	0.632861	0.0508051		0.602865	0.69152	0.604197		18.09.2024	16.07.2024	16.02.2024
311		A311D	LOF	0.613737	0.0084155		0.607529	0.610368	0.623316		16.02.2024	18.09.2024	20.06.2024
540		H540R		0.605209	0.0447373		0.65297	0.598378	0.564281		27.09.2024	20.06.2024	14.06.2024
377		F377C	LOF	0.593176	0.050479		0.538372	0.637769	0.603387		13.09.2024	24.02.2024	30.07.2024
508		L508R	LOF	0.571331	0.0172395		0.551951	0.577081	0.58496		24.02.2024	13.09.2024	30.07.2024
190		R190L	LOF	0.550228	0.0582403		0.602369	0.56094	0.487375		13.09.2024	30.07.2024	24.02.2024
148		T148I	LOF	0.522635	0.0545529		0.585161	0.498001	0.484744		18.09.2024	16.07.2024	16.02.2024
109		V109A	LOF	0.501917	0.0480765		0.492111	0.459499	0.55414		24.02.2024	30.07.2024	16.07.2024

## Sheet: 161024
	241017 myc ip ha wee_15
	No.	Label	Type	Volume (Int)	Adj. Vol. (Int)	Mean Bkgd. (Int)	Abs. Quant.	Rel. Quant.	# of Pixels	Min. Value (Int)	Max. Value (Int)	Mean Value (Int)	Std. Dev.	Area (mm2)
	1	WT3	Unknown	4604034	2.45891e+06	1504.29	N/A	N/A	1426	833	6645	3228.64	1459.98	7.54248
	2	P420S	Unknown	4316542	2.36715e+06	1367.03	N/A	N/A	1426	709	7531	3027.03	1483.52	7.54248
	3	L479P	Unknown	4140264	2.183e+06	1372.56	N/A	N/A	1426	708	6104	2903.41	1364.16	7.54248
	4	P498P	Unknown	4276929	2.35462e+06	1348.04	N/A	N/A	1426	731	6792	2999.25	1466.5	7.54248
	5	R510R	Unknown	4005846	2.18476e+06	1277.06	N/A	N/A	1426	701	5792	2809.15	1308.96	7.54248
	6	WT4	Unknown	4602334	2.51369e+06	1464.68	N/A	N/A	1426	668	7058	3227.44	1659.81	7.54248
	7	R518C	Unknown	4513996	2.43195e+06	1460.06	N/A	N/A	1426	687	6691	3165.5	1515.14	7.54248
	241018 myc ip myc wee_8
	No.	Label	Type	Volume (Int)	Adj. Vol. (Int)	Mean Bkgd. (Int)	Abs. Quant.	Rel. Quant.	# of Pixels	Min. Value (Int)	Max. Value (Int)	Mean Value (Int)	Std. Dev.	Area (mm2)
	1	WT3	Unknown	2714373	1.39989e+06	617.126	N/A	N/A	2130	577	2706	1274.35	713.598	11.2661
	2	P420S	Unknown	2446710	1.1516e+06	608.034	N/A	N/A	2130	575	2583	1148.69	611.803	11.2661
	3	L479P	Unknown	2375716	1.08853e+06	604.311	N/A	N/A	2130	570	2302	1115.36	565.223	11.2661
	4	P498P	Unknown	2207707	931816	599.01	N/A	N/A	2130	577	2310	1036.48	495.518	11.2661
	5	R510R	Unknown	2231089	951424	600.782	N/A	N/A	2130	577	2321	1047.46	512.005	11.2661
	6	WT4	Unknown	2282624	1.00049e+06	601.942	N/A	N/A	2130	579	2194	1071.65	521.097	11.2661
	7	R518C	Unknown	2375414	1.10494e+06	596.466	N/A	N/A	2130	573	2362	1115.22	583.299	11.2661
	Normalized loading			Normalized vol HA		Normalized HA		Normalized loading			Normalized vol HA		Normalized HA
	WT3	1		2.45891e+06		1		P498P	0.931362		2.52815e+06		1.00575
	P420S	0.822632		2.87753e+06		1.17025		WT4	1		2.51369e+06		1
	L479P	0.777583		2.80741e+06		1.14173
	R510R	0.67964		3.21459e+06		1.30732
	R518C	0.789304		3.08113e+06		1.25305

## Sheet: 111024
	241014 myc ip ha wee_28
	No.	Label	Type	Volume (Int)	Adj. Vol. (Int)	Mean Bkgd. (Int)	Abs. Quant.	Rel. Quant.	# of Pixels	Min. Value (Int)	Max. Value (Int)	Mean Value (Int)	Std. Dev.	Area (mm2)
	1	WT3	Unknown	17172583	7.33844e+06	7982.26	N/A	N/A	1232	3451	22163	13938.8	4175.55	6.51636
	3	D33N	Unknown	18875672	7.57938e+06	9169.07	N/A	N/A	1232	5296	24162	15321.2	4375.56	6.51636
	4	V53M	Unknown	18977060	8.13119e+06	8803.46	N/A	N/A	1232	4877	26013	15403.5	4601.15	6.51636
	5	T96M	Unknown	16311313	6.95445e+06	7594.86	N/A	N/A	1232	4347	21639	13239.7	3934.5	6.51636
	6	A144T	Unknown	16328495	6.59011e+06	7904.53	N/A	N/A	1232	4243	22685	13253.6	3679.83	6.51636
	7	V193M	Unknown	18832930	7.72014e+06	9020.12	N/A	N/A	1232	4707	26561	15286.5	4708.61	6.51636
	8	I206K	Unknown	18217465	7.62659e+06	8596.49	N/A	N/A	1232	5156	23942	14786.9	4267.69	6.51636
	9	A351V	Unknown	19313269	8.09792e+06	9103.37	N/A	N/A	1232	5639	28297	15676.4	4511.22	6.51636
	10	C383S	Unknown	18381227	7.03515e+06	9209.48	N/A	N/A	1232	5492	26469	14919.8	4130.9	6.51636
	11	P393S	Unknown	16606078	6.80877e+06	7952.36	N/A	N/A	1232	5058	21723	13479	3764.61	6.51636
	12	WT4	Unknown	17334544	7.20864e+06	8219.08	N/A	N/A	1232	4568	21609	14070.2	4128.27	6.51636
	241015 myc ip myc wee_13
	No.	Label	Type	Volume (Int)	Adj. Vol. (Int)	Mean Bkgd. (Int)	Abs. Quant.	Rel. Quant.	# of Pixels	Min. Value (Int)	Max. Value (Int)	Mean Value (Int)	Std. Dev.	Area (mm2)
	1	WT3	Unknown	9284309	6.2544e+06	1591.34	N/A	N/A	1904	951	10461	4876.21	2946.52	10.0707
	3	D33N	Unknown	9451244	6.16345e+06	1726.78	N/A	N/A	1904	1227	10045	4963.89	2848.31	10.0707
	4	V53M	Unknown	9754168	6273316	1828.18	N/A	N/A	1904	1252	11222	5122.99	3010.37	10.0707
	5	T96M	Unknown	9738360	6358828	1774.96	N/A	N/A	1904	1215	11155	5114.68	3223.91	10.0707
	6	A144T	Unknown	9755296	6187948	1873.61	N/A	N/A	1904	1168	11509	5123.58	3288.77	10.0707
	7	V193M	Unknown	9850484	6215952	1908.89	N/A	N/A	1904	1239	10712	5173.57	2985.48	10.0707
	8	I206K	Unknown	10358470	6.55053e+06	1999.97	N/A	N/A	1904	1495	10969	5440.37	3087.86	10.0707
	9	A351V	Unknown	10375258	6.40057e+06	2087.55	N/A	N/A	1904	1562	11254	5449.19	3191.13	10.0707
	10	C383S	Unknown	9453691	5.58586e+06	2031.42	N/A	N/A	1904	1628	10127	4965.17	2708.13	10.0707
	11	P393S	Unknown	9751374	5.89937e+06	2023.11	N/A	N/A	1904	1571	10890	5121.52	2939.81	10.0707
	12	WT4	Unknown	10927672	6.93146e+06	2098.85	N/A	N/A	1904	1345	12823	5739.32	3482.55	10.0707
	Normalized loading			Normalized vol HA		Normalized HA		Normalized loading			Normalized vol HA		Normalized HA
	WT3	1		7.33844e+06		1		WT3	0.902322		8.13285e+06		1.12821
	D33N	0.985458		7.69122e+06		1.04807		T96M	0.917387		7.58072e+06		1.05161
	V53M	1.00302		8.10668e+06		1.10469		A144T	0.892734		7.38194e+06		1.02404
	A351V	1.02337		7.91299e+06		1.07829		V193M	0.896774		8.60879e+06		1.19423
	C383S	0.893108		7.87716e+06		1.07341		I206K	0.945043		8.0701e+06		1.1195
								P393S	0.851101		7.99996e+06		1.10977
								WT4	1		7.20864e+06		1

## Sheet: 041024
	241007 myc ip ha wee_12
	No.	Label	Type	Volume (Int)	Adj. Vol. (Int)	Mean Bkgd. (Int)	Abs. Quant.	Rel. Quant.	# of Pixels	Min. Value (Int)	Max. Value (Int)	Mean Value (Int)	Std. Dev.	Area (mm2)
	1	WT3	Unknown	17041752	1.07947e+07	3846.7	N/A	N/A	1624	856	26669	10493.7	6886.36	8.58975
	2	G514C	Unknown	19264417	1.35152e+07	3540.17	N/A	N/A	1624	1112	31259	11862.3	7196.33	8.58975
	3	R510R	Unknown	22175308	1.53508e+07	3990.93	N/A	N/A	1710	1103	32784	12968	7747.84	9.04463
	4	P420S	Unknown	19406524	1.34865e+07	3645.36	N/A	N/A	1624	956	30314	11949.8	7213.92	8.58975
	5	A144T	Unknown	19616691	1.39003e+07	3519.92	N/A	N/A	1624	988	31110	12079.2	7259.28	8.58975
	6	R518C	Unknown	18272846	1.26439e+07	3466.11	N/A	N/A	1624	1208	32181	11251.8	6637.14	8.58975
	7	WT4	Unknown	23713739	16259173	4590.25	N/A	N/A	1624	1421	33314	14602.1	8140.39	8.58975
	8	P498L	Unknown	15700828	1.05683e+07	3160.41	N/A	N/A	1624	940	24876	9668	6324.77	8.58975
	9	Y493S	Unknown	17275544	1.10229e+07	3850.18	N/A	N/A	1624	1241	25870	10637.7	5873.5	8.58975
	10	P530L	Unknown	14603336	9.98116e+06	2846.17	N/A	N/A	1624	792	23438	8992.2	5766.42	8.58975
	11	E482K	Unknown	12297179	8.5997e+06	2276.77	N/A	N/A	1624	674	21208	7572.15	5335.32	8.58975
	12	WT5	Unknown	15916123	1.03289e+07	3440.4	N/A	N/A	1624	690	27224	9800.57	6846.17	8.58975
	241008 myc ip myc wee_28
	No.	Label	Type	Volume (Int)	Adj. Vol. (Int)	Mean Bkgd. (Int)	Abs. Quant.	Rel. Quant.	# of Pixels	Min. Value (Int)	Max. Value (Int)	Mean Value (Int)	Std. Dev.	Area (mm2)
	1	WT3	Unknown	14912577	1.13549e+07	1639.48	N/A	N/A	2170	992	20027	6872.16	5492.7	11.4777
	2	G514C	Unknown	17432324	1.38388e+07	1655.98	N/A	N/A	2170	995	22627	8033.33	6967.83	11.4777
	3	R510R	Unknown	16428210	1.28831e+07	1633.67	N/A	N/A	2170	961	21530	7570.6	6473.85	11.4777
	4	P420S	Unknown	16181386	1.21961e+07	1836.51	N/A	N/A	2170	973	21874	7456.86	7002.75	11.4777
	5	A144T	Unknown	16976888	1.33237e+07	1683.5	N/A	N/A	2170	1031	22157	7823.45	6745.3	11.4777
	6	R518C	Unknown	18071943	1.36847e+07	2021.76	N/A	N/A	2170	1039	23098	8328.08	7362.18	11.4777
	7	WT4	Unknown	19559864	1.50821e+07	2063.47	N/A	N/A	2170	1060	24576	9013.76	7560.18	11.4777
	8	P498L	Unknown	18256226	1.3569e+07	2159.99	N/A	N/A	2170	1345	22713	8413.01	6921.77	11.4777
	9	Y493S	Unknown	21143734	1.57368e+07	2491.68	N/A	N/A	2170	1488	24553	9743.66	7207.45	11.4777
	10	P530L	Unknown	19512020	1.44582e+07	2328.94	N/A	N/A	2170	1478	23590	8991.71	7252.56	11.4777
	11	E482K	Unknown	15530408	1.04955e+07	2320.22	N/A	N/A	2170	1619	19190	7156.87	5427.39	11.4777
	12	WT5	Unknown	18220671	1.32815e+07	2276.11	N/A	N/A	2170	1444	24746	8396.62	6787.82	11.4777
	Normalized loading			Normalized vol HA		Normalized HA		Normalized loading			Normalized vol HA		Normalized HA		Normalized loading			Normalized vol HA		Normalized HA
	WT3	1		1.07947e+07		1		G514C	1.04196		1.29709e+07		1.25578		WT4	1		16259173		1
	R510R	1.13459		1.35299e+07		1.25338		R518C	1.03036		1.22713e+07		1.18806		P498L	0.899677		1.17468e+07		0.722471
	P420S	1.07409		1.25562e+07		1.16318		WT5	1		1.03289e+07		1		Y493S	1.04341		1.05643e+07		0.649744
	A144T	1.17339		1.18463e+07		1.09742									P530L	0.958632		1.04119e+07		0.640369
															E482K	0.695892		1.23578e+07		0.760052

## Sheet: 021024
	241003 myc ip ha wee_12
	No.	Label	Type	Volume (Int)	Adj. Vol. (Int)	Mean Bkgd. (Int)	Abs. Quant.	Rel. Quant.	# of Pixels	Min. Value (Int)	Max. Value (Int)	Mean Value (Int)	Std. Dev.	Area (mm2)
	1	WT1	Unknown	20965144	1.2313e+07	5814.63	N/A	N/A	1488	1464	28796	14089.5	6156.79	7.87041
	6	WT2	Unknown	22329186	1.33225e+07	6052.89	N/A	N/A	1488	1896	29577	15006.2	6400.9	7.87041
	7	WT3	Unknown	21275970	1.28654e+07	5652.23	N/A	N/A	1488	1936	29248	14298.4	6381.95	7.87041
	8	P110R	Unknown	13599655	8.19183e+06	3634.29	N/A	N/A	1488	1043	20567	9139.55	4578.07	7.87041
	10	R529Q	Unknown	13798506	8.14047e+06	3802.44	N/A	N/A	1488	1111	20856	9273.19	4569.38	7.87041
	241004 myc ip myc wee_14
	No.	Label	Type	Volume (Int)	Adj. Vol. (Int)	Mean Bkgd. (Int)	Abs. Quant.	Rel. Quant.	# of Pixels	Min. Value (Int)	Max. Value (Int)	Mean Value (Int)	Std. Dev.	Area (mm2)
	1	WT1	Unknown	17991389	1.27106e+07	3061.32	N/A	N/A	1725	1863	19450	10429.8	5284.54	9.12397
	6	WT2	Unknown	18665769	1.3722e+07	2865.96	N/A	N/A	1725	1739	21451	10820.7	6237.73	9.12397
	7	WT3	Unknown	18120363	1.33412e+07	2770.55	N/A	N/A	1725	1727	20236	10504.6	5952.17	9.12397
	8	P110R	Unknown	15868872	1.17418e+07	2392.48	N/A	N/A	1725	1570	20252	9199.35	5958.03	9.12397
	10	R529Q	Unknown	18265868	1.31499e+07	2965.75	N/A	N/A	1725	1818	23726	10588.9	7286.28	9.12397
	Normalized loading			Normalized vol HA		Normalized HA
	WT1	0.952736		1.29238e+07		1.00454
	WT2	1.02854		1.29528e+07		1.00679
	WT3	1		1.28654e+07		1	WT3
	P110R	0.880122		9.30761e+06		0.723458	P110R
	R529Q	0.985668		8.25884e+06		0.64194	R529Q

## Sheet: 270924
	240930 myc ip ha wee_10
	No.	Label	Type	Volume (Int)	Adj. Vol. (Int)	Mean Bkgd. (Int)	Abs. Quant.	Rel. Quant.	# of Pixels	Min. Value (Int)	Max. Value (Int)	Mean Value (Int)	Std. Dev.	Area (mm2)
	2	E254A	Unknown	16594065	9.77167e+06	3929.95	N/A	N/A	1736	1121	24657	9558.79	5497.89	9.18215
	3	K291R	Unknown	14920671	8.88079e+06	3479.2	N/A	N/A	1736	1116	21484	8594.86	4848.48	9.18215
	4	R301Q	Unknown	11709975	6.78725e+06	2835.67	N/A	N/A	1736	1032	15605	6745.38	3628.05	9.18215
	7	WT3	Unknown	22261723	1.4039e+07	4736.61	N/A	N/A	1736	1335	30475	12823.6	7167.5	9.18215
	9	S465C	Unknown	18648106	9.62927e+06	5195.18	N/A	N/A	1736	1482	24182	10742	5531.99	9.18215
	10	H540R	Unknown	19040313	8.21583e+06	6235.3	N/A	N/A	1736	1601	28132	10967.9	6542.78	9.18215
	11	R529Q	Unknown	17768842	9.47022e+06	4780.31	N/A	N/A	1736	1912	21737	10235.5	4956.37	9.18215
	12	WT4	Unknown	23069517	1.29396e+07	5835.19	N/A	N/A	1736	2249	27005	13288.9	6278.66	9.18215
	241001 myc ip myc wee_13
	No.	Label	Type	Volume (Int)	Adj. Vol. (Int)	Mean Bkgd. (Int)	Abs. Quant.	Rel. Quant.	# of Pixels	Min. Value (Int)	Max. Value (Int)	Mean Value (Int)	Std. Dev.	Area (mm2)
	2	E254A	Unknown	12771825	1.01132e+07	1427.09	N/A	N/A	1863	767	16218	6855.52	4879.38	9.85388
	3	K291R	Unknown	13188622	1.06549e+07	1360.01	N/A	N/A	1863	733	17957	7079.24	5357.56	9.85388
	4	R301Q	Unknown	12904274	1.04847e+07	1298.78	N/A	N/A	1863	804	18814	6926.61	5604.45	9.85388
	7	WT3	Unknown	15731466	1.19716e+07	2018.17	N/A	N/A	1863	806	21064	8444.16	6966.09	9.85388
	9	S465C	Unknown	16293876	1.32317e+07	1643.68	N/A	N/A	1863	998	20767	8746.04	6640.97	9.85388
	10	H540R	Unknown	16526639	1.33182e+07	1722.17	N/A	N/A	1863	1071	20747	8870.98	6614.61	9.85388
	11	R529Q	Unknown	16890579	1.35319e+07	1802.86	N/A	N/A	1863	1142	20770	9066.33	6627.86	9.85388
	12	WT4	Unknown	17107492	1.36965e+07	1830.91	N/A	N/A	1863	1168	22210	9182.77	6915.68	9.85388
	Normalized loading			Normalized vol HA		Normalized HA		Normalized loading			Normalized vol HA		Normalized HA
	R301Q	0.765498		8.86645e+06		0.685217		E254A	0.844762		1.15674e+07	E254A	0.823947
	S465C	0.966063		9.96753e+06		0.770311		K291R	0.890017		9.97822e+06	K291R	0.710752
	H540R	0.972382		8.44918e+06		0.65297		WT3	1		1.4039e+07	WT3	1
	R529Q	0.987978		9.58546e+06		0.740783
	WT4	1		1.29396e+07		1

## Sheet: 250924
	240926 myc ip ha wee_13
	No.	Label	Type	Volume (Int)	Adj. Vol. (Int)	Mean Bkgd. (Int)	Abs. Quant.	Rel. Quant.	# of Pixels	Min. Value (Int)	Max. Value (Int)	Mean Value (Int)	Std. Dev.	Area (mm2)
	1	WT1	Unknown	33902060	1.66748e+07	7812.81	N/A	N/A	2205	2788	36351	15375.1	8705.78	11.6628
	2	R510R	Unknown	27017763	1.53961e+07	5270.58	N/A	N/A	2205	1970	35300	12253	7626.32	11.6628
	3	R518C	Unknown	26301048	1.42298e+07	5474.48	N/A	N/A	2205	2116	28793	11927.9	6372.79	11.6628
	240927 myc ip myc wee_14
	No.	Label	Type	Volume (Int)	Adj. Vol. (Int)	Mean Bkgd. (Int)	Abs. Quant.	Rel. Quant.	# of Pixels	Min. Value (Int)	Max. Value (Int)	Mean Value (Int)	Std. Dev.	Area (mm2)
	1	WT1	Unknown	46561728	3.97257e+07	3096.02	N/A	N/A	2208	1752	63496	21087.7	19695.7	11.6787
	2	R510R	Unknown	32994841	2.78316e+07	2338.41	N/A	N/A	2208	1448	41816	14943.3	13517.5	11.6787
	3	R518C	Unknown	34880813	2.86734e+07	2811.34	N/A	N/A	2208	1237	50744	15797.5	15856.2	11.6787
	Normalized loading			Normalized vol HA		Normalized HA
	WT1	1		1.66748e+07		1
	R510R	0.700595		2.19758e+07		1.3179
	R518C	0.721784		1.97148e+07		1.18231

## Sheet: 180924
	240920 myc ip ha wee_26
	No.	Label	Type	Volume (Int)	Adj. Vol. (Int)	Mean Bkgd. (Int)	Abs. Quant.	Rel. Quant.	# of Pixels	Min. Value (Int)	Max. Value (Int)	Mean Value (Int)	Std. Dev.	Area (mm2)
	1	WT1	Unknown	11668427	7259930	2691.39	N/A	N/A	1638	1213	15288	7123.58	3679.98	8.6638
	2	A311D	Unknown	7419245	4203356	1963.3	N/A	N/A	1638	779	11380	4529.45	2319.82	8.6638
	3	Q317R	Unknown	9167725	4677202	2741.47	N/A	N/A	1638	832	13193	5596.9	3169.54	8.6638
	4	T438I	Unknown	9281748	5140686	2528.12	N/A	N/A	1638	921	11837	5666.51	2743.08	8.6638
	5	P141R	Unknown	7305442	4197553	1897.37	N/A	N/A	1638	914	9742	4459.98	2313.2	8.6638
	6	T148I	Unknown	8066299	4476982	2191.28	N/A	N/A	1638	910	10495	4924.48	2530.39	8.6638
	8	P498L	Unknown	6614342	3786173	1726.6	N/A	N/A	1638	925	8426	4038.06	2029.62	8.6638
	9	R488I	Unknown	9209794	5638603	2180.21	N/A	N/A	1638	1039	13605	5622.58	3017.81	8.6638
	11	E254K	Unknown	5346825	2776155	1569.4	N/A	N/A	1638	822	7055	3264.24	1560.56	8.6638
	12	WT3	Unknown	9187540	5703361	2127.09	N/A	N/A	1638	850	14281	5609	3229.34	8.6638
	240923 myc ip myc wee_08
	No.	Label	Type	Volume (Int)	Adj. Vol. (Int)	Mean Bkgd. (Int)	Abs. Quant.	Rel. Quant.	# of Pixels	Min. Value (Int)	Max. Value (Int)	Mean Value (Int)	Std. Dev.	Area (mm2)
	1	WT1	Unknown	13846054	9.76343e+06	2053.63	N/A	N/A	1988	856	16061	6964.82	5107.94	10.515
	2	A311D	Unknown	12438435	9.26136e+06	1598.13	N/A	N/A	1988	1175	15962	6256.76	4685.2	10.515
	3	Q317R	Unknown	12137741	8.76852e+06	1694.78	N/A	N/A	1988	1184	15122	6105.5	4601.26	10.515
	4	T438I	Unknown	12358778	8.93766e+06	1720.89	N/A	N/A	1988	1202	15364	6216.69	4469.67	10.515
	5	P141R	Unknown	12733522	9.36368e+06	1695.09	N/A	N/A	1988	1186	16238	6405.19	4778.5	10.515
	6	T148I	Unknown	13588113	1.02892e+07	1659.43	N/A	N/A	1988	1107	17643	6835.07	5272.41	10.515
	8	P498L	Unknown	11595438	7.70309e+06	1957.92	N/A	N/A	1988	1148	14921	5832.72	4522.65	10.515
	9	R488I	Unknown	11910543	7.62819e+06	2154.1	N/A	N/A	1988	1054	15153	5991.22	4728.94	10.515
	11	E254K	Unknown	12290375	8.33134e+06	1991.47	N/A	N/A	1988	1042	17144	6182.28	5141.71	10.515
	12	WT3	Unknown	13671812	1.03914e+07	1650.11	N/A	N/A	1988	948	18237	6877.17	5571.68	10.515
	Normalized loading			Normalized vol HA		Normalized HA		Normalized loading			Normalized vol HA		Normalized HA
	WT1	1		7259930		1		E254K	0.801754		3.4626e+06		0.607116
	A311D	0.948576		4.43123e+06		0.610368		WT3	1		5703361		1
	Q317R	0.898099		5.20789e+06		0.717348
	T438I	0.915422		5.61565e+06		0.773513
	P141R	0.959056		4.37676e+06		0.602865
	T148I	1.05385		4.24823e+06		0.585161
	P498L	0.788974		4.79886e+06		0.661006
	R488I	0.781303		7.21693e+06		0.994076

## Sheet: 130924
	240916 myc ip ha wee_12
	No.	Label	Type	Volume (Int)	Adj. Vol. (Int)	Mean Bkgd. (Int)	Abs. Quant.	Rel. Quant.	# of Pixels	Min. Value (Int)	Max. Value (Int)	Mean Value (Int)	Std. Dev.	Area (mm2)
	1	WT1	Unknown	9689147	6430707	2340.83	N/A	N/A	1392	898	14319	6960.59	3487.55	7.36264
	4	R190L	Unknown	7587210	4.21669e+06	2421.35	N/A	N/A	1392	730	13229	5450.58	3264.68	7.36264
	5	F377C	Unknown	6390639	4.08612e+06	1655.55	N/A	N/A	1392	597	12036	4590.98	2638.12	7.36264
	6	E482K	Unknown	8311534	5.47567e+06	2037.26	N/A	N/A	1392	764	14056	5970.93	3158.35	7.36264
	8	Y493S	Unknown	9011116	5.57706e+06	2466.99	N/A	N/A	1392	719	16847	6473.5	4000.53	7.36264
	9	P530L	Unknown	10157089	6.05631e+06	2945.96	N/A	N/A	1392	840	17166	7296.76	4222.33	7.36264
	10	V536M	Unknown	7983052	5.13779e+06	2044.01	N/A	N/A	1392	620	13785	5734.95	3245.25	7.36264
	11	L508R	Unknown	8163381	5052319	2234.96	N/A	N/A	1392	645	16372	5864.5	3775.1	7.36264
	240917 myc ip myc wee_12
	No.	Label	Type	Volume (Int)	Adj. Vol. (Int)	Mean Bkgd. (Int)	Abs. Quant.	Rel. Quant.	# of Pixels	Min. Value (Int)	Max. Value (Int)	Mean Value (Int)	Std. Dev.	Area (mm2)
	1	WT1	Unknown	22965176	2.04466e+07	1165.99	N/A	N/A	2160	740	35388	10632	10342.8	11.4248
	4	R190L	Unknown	24870213	22257288	1209.69	N/A	N/A	2160	707	37014	11514	11889.3	11.4248
	5	F377C	Unknown	26851936	2.41319e+07	1259.27	N/A	N/A	2160	737	42390	12431.5	13081.5	11.4248
	6	E482K	Unknown	27285289	2.45368e+07	1272.47	N/A	N/A	2160	785	43066	12632.1	13152.6	11.4248
	8	Y493S	Unknown	29599193	2.65301e+07	1420.89	N/A	N/A	2160	770	40123	13703.3	13533.5	11.4248
	9	P530L	Unknown	30931177	2.77886e+07	1454.91	N/A	N/A	2160	909	42842	14320	14241.7	11.4248
	10	V536M	Unknown	29061856	2.57898e+07	1514.86	N/A	N/A	2160	791	44598	13454.6	14068.8	11.4248
	11	L508R	Unknown	31556112	2.78367e+07	1721.96	N/A	N/A	2160	999	46274	14609.3	15236.2	11.4248
	Normalized loading			Normalized vol HA		Normalized HA
	WT1	1		6430707		1
	R190L	1.08855		3.87366e+06		0.602369
	F377C	1.18024		3.46211e+06		0.538372
	E482K	1.20004		4.56292e+06		0.709551
	Y493S	1.29753		4.29822e+06		0.66839
	P530L	1.35908		4.45619e+06		0.692955
	V536M	1.26132		4.07334e+06		0.63342
	L508R	1.36143		3.71104e+06		0.577081

## Sheet: 290824
	240829 myc ip ha wee_12
	No.	Label	Type	Volume (Int)	Adj. Vol. (Int)	Mean Bkgd. (Int)	Abs. Quant.	Rel. Quant.	# of Pixels	Min. Value (Int)	Max. Value (Int)	Mean Value (Int)	Std. Dev.	Area (mm2)
	4	P420L	Unknown	9429477	5.35514e+06	2926.96	N/A	N/A	1392	1620	15340	6774.05	3026.66	7.36264
	5	K426R	Unknown	7574745	3.68149e+06	2796.88	N/A	N/A	1392	1344	12748	5441.63	2862.64	7.36264
	6	WT2	Unknown	10269822	5.92184e+06	3123.55	N/A	N/A	1392	1635	17035	7377.75	3562.43	7.36264
	7	WT3	Unknown	11126468	6.32234e+06	3451.24	N/A	N/A	1392	1660	16835	7993.15	3594.79	7.36264
	10	C383S	Unknown	12574099	7.10181e+06	3931.24	N/A	N/A	1392	2018	21734	9033.12	4208.7	7.36264
	240902 myc ip myc wee_12
	No.	Label	Type	Volume (Int)	Adj. Vol. (Int)	Mean Bkgd. (Int)	Abs. Quant.	Rel. Quant.	# of Pixels	Min. Value (Int)	Max. Value (Int)	Mean Value (Int)	Std. Dev.	Area (mm2)
	4	P420L	Unknown	28487716	2.34525e+07	1969.96	N/A	N/A	2556	1457	37836	11145.4	11629.5	13.5193
	5	K426R	Unknown	28362205	2.2785e+07	2182	N/A	N/A	2556	1632	38838	11096.3	11524.2	13.5193
	6	WT2	Unknown	31969190	2.60309e+07	2323.28	N/A	N/A	2556	1766	43093	12507.5	12812.1	13.5193
	7	WT3	Unknown	33323009	2.70318e+07	2461.35	N/A	N/A	2556	1858	44420	13037.2	13449.3	13.5193
	10	C383S	Unknown	35739577	2.91068e+07	2595	N/A	N/A	2556	2013	45998	13982.6	14150.8	13.5193
		Normalized loading			Normalized vol HA		Normalized HA
		P420L	0.900949		5.94389e+06	1.00372	1.00372
		K426R	0.875307		4.20594e+06	0.710241	0.710241
		WT2	1		5.92184e+06	1	1
		WT3	1.03845		6.08824e+06		1.0281
		C383S	1.11816		6.35132e+06		1.07252

[truncated: 14 more sheets: 230824, 070824, 060824, 020824, 300724, 160724, 200624, 140624, 270324, 130324, 240224 ZH, 240224, 160224, 080224]
