# Supplementary material for: Functionally deficient UBOX5 variants and primary angle-closure glaucoma
Source: Nat Commun. 2025 Aug 15;16:7620. doi: 10.1038/s41467-025-62775-x (PMC12356834; doi:10.1038/s41467-025-62775-x)
Supplement: Supplementary file 9 — Source Data 4 [file 41467_2025_62775_MOESM9_ESM.zip]

Archive with 14 entries (13 files):
- Quantification files for Figure 5A and 5B/
- __MACOSX/._Quantification files for Figure 5A and 5B
- Quantification files for Figure 5A and 5B/Quantification for Ubox5 pulse chase exp for R301Q.xlsx
- __MACOSX/Quantification files for Figure 5A and 5B/._Quantification for Ubox5 pulse chase exp for R301Q.xlsx
- Quantification files for Figure 5A and 5B/Quantification for Ubox5 pulse chase Figure 5B exp for WT and D33N.xlsx
- __MACOSX/Quantification files for Figure 5A and 5B/._Quantification for Ubox5 pulse chase Figure 5B exp for WT and D33N.xlsx
- Quantification files for Figure 5A and 5B/Quantification for Ubox5 pulse chase exp for K291R.xlsx
- __MACOSX/Quantification files for Figure 5A and 5B/._Quantification for Ubox5 pulse chase exp for K291R.xlsx
- Quantification files for Figure 5A and 5B/Quantification for Ubox5 pulse chase exp for S465C.xlsx
- __MACOSX/Quantification files for Figure 5A and 5B/._Quantification for Ubox5 pulse chase exp for S465C.xlsx
- Quantification files for Figure 5A and 5B/Quantification for Ubox5 pulse chase  TG Figure 5A.xlsx
- __MACOSX/Quantification files for Figure 5A and 5B/._Quantification for Ubox5 pulse chase  TG Figure 5A.xlsx
- Quantification files for Figure 5A and 5B/Quantification for Ubox5 pulse chase FIgure 5A NO TG.xlsx
- __MACOSX/Quantification files for Figure 5A and 5B/._Quantification for Ubox5 pulse chase FIgure 5A NO TG.xlsx
