# Supplementary material for: Functionally deficient UBOX5 variants and primary angle-closure glaucoma
Source: Nat Commun. 2025 Aug 15;16:7620. doi: 10.1038/s41467-025-62775-x (PMC12356834; doi:10.1038/s41467-025-62775-x)
Supplement: Supplementary file 9 — Source Data 4 [file 41467_2025_62775_MOESM9_ESM.zip › Quantification files for Figure 5A and 5B/Quantification for Ubox5 pulse chase exp for R301Q.xlsx]

## Sheet: Overall
Time (hr)	Exp17Rep1	Exp17Rep2	Exp15 Rep2	Average	SD	CV
0	1	1	1	1	0	0
1	0.565371	0.619625	0.595474	0.59349	0.0271815	4.57993
2	0.587148	0.568836	0.410222	0.522069	0.0972938	18.6362
3	0.276588	0.240185	0.226831	0.247868	0.0257528	10.3897
4	0.15563	0.159667	0.162119	0.159138	0.00327682	2.0591

## Sheet: Exp15 R301Q BiP Rep 1 and 2
zh ubox5 pc exp 15 - 301 - BiP ab - femto_07
No.	Label	Type	Volume (Int)	Adj. Vol. (Int)	Mean Bkgd. (Int)	Abs. Quant.	Rel. Quant.	# of Pixels	Min. Value (Int)	Max. Value (Int)	Mean Value (Int)	Std. Dev.	Area (mm2)
1	U1	Unknown	12046903	8.02549e+06	1689.67	N/A	N/A	2380	916	17087	5061.72	4078.22	12.5884
2	U2	Unknown	8248514	5.19192e+06	1284.28	N/A	N/A	2380	809	10937	3465.76	2647.01	12.5884
3	U3	Unknown	7133380	4.34889e+06	1169.95	N/A	N/A	2380	666	10426	2997.22	2478.06	12.5884
4	U4	Unknown	6732841	3.96348e+06	1163.6	N/A	N/A	2380	701	9656	2828.92	2197.45	12.5884
5	U5	Unknown	6084626	3.44915e+06	1107.34	N/A	N/A	2380	662	7789	2556.57	1853.66	12.5884
6	U6	Unknown	16931427	1.23807e+07	1912.08	N/A	N/A	2380	960	23558	7114.04	6022.33	12.5884
7	U7	Unknown	10646780	6.90101e+06	1573.85	N/A	N/A	2380	998	15532	4473.44	3575.77	12.5884
8	U8	Unknown	7525972	4.70631e+06	1184.73	N/A	N/A	2380	810	10028	3162.17	2387.94	12.5884
9	U9	Unknown	6437534	3.75454e+06	1127.31	N/A	N/A	2380	695	8961	2704.85	1986.13	12.5884
10	U10	Unknown	5342184	2.92786e+06	1014.42	N/A	N/A	2380	682	7579	2244.62	1651.38	12.5884
		Rep1	1	8.02549e+06	1
			0.928276	5.59308e+06	0.696914
			0.948452	4.58525e+06	0.571336
			0.81653	4.85405e+06	0.604829
			0.747125	4.61656e+06	0.575237
		Rep2	1	1.23807e+07	1
			0.936064	7.37237e+06	0.595474
			0.926654	5.07882e+06	0.410222
			1.33694	2.80832e+06	0.226831
			1.45872	2.00714e+06	0.162119

## Sheet: Exp15 R301Q GAPDH Rep 1 and 2
zh ubox5 pc exp 15 - 301 - GAPDH ab - pico redo_12
No.	Label	Type	Volume (Int)	Adj. Vol. (Int)	Mean Bkgd. (Int)	Abs. Quant.	Rel. Quant.	# of Pixels	Min. Value (Int)	Max. Value (Int)	Mean Value (Int)	Std. Dev.	Area (mm2)
1	U1	Unknown	43565426	3.10126e+07	3791.25	N/A	N/A	3311	894	33358	13157.8	10525.7	17.5127
2	U2	Unknown	42140776	2.87883e+07	4032.77	N/A	N/A	3311	894	32037	12727.5	10128.7	17.5127
3	U3	Unknown	40316354	2.9414e+07	3292.78	N/A	N/A	3311	1431	30641	12176.5	9153.58	17.5127
4	U4	Unknown	34903915	2.53227e+07	2893.75	N/A	N/A	3311	1288	26104	10541.8	7672.39	17.5127
5	U5	Unknown	29781334	2.31703e+07	1996.69	N/A	N/A	3311	828	21694	8994.66	6877.59	17.5127
6	U6	Unknown	31711544	2.48382e+07	2075.92	N/A	N/A	3311	865	23806	9577.63	7561.4	17.5127
7	U7	Unknown	31892566	2.32501e+07	2610.23	N/A	N/A	3311	1173	23303	9632.31	7352.88	17.5127
8	U8	Unknown	32647639	2.30164e+07	2908.86	N/A	N/A	3311	1150	25339	9860.36	7761.27	17.5127
9	U9	Unknown	43091494	3.3207e+07	2985.34	N/A	N/A	3311	1102	36145	13014.6	11207.5	17.5127
10	U10	Unknown	42187773	3.6232e+07	1798.77	N/A	N/A	3311	629	37797	12741.7	12310.6	17.5127
			Rep1	1
				0.928276
				0.948452
				0.81653
				0.747125
			Rep2	1
				0.936064
				0.926654
				1.33694
				1.45872

## Sheet: Exp17 R301Q BiP
zh ubox5 pc exp 17 - 301 - BiP ab - pico_10
No.	Label	Type	Volume (Int)	Adj. Vol. (Int)	Mean Bkgd. (Int)	Abs. Quant.	Rel. Quant.	# of Pixels	Min. Value (Int)	Max. Value (Int)	Mean Value (Int)	Std. Dev.	Area (mm2)
1	U1	Unknown	11441605	8.79003e+06	1171.71	N/A	N/A	2263	750	20221	5055.95	5268.56	11.9696
2	U2	Unknown	8359497	5.7984e+06	1131.73	N/A	N/A	2263	675	15174	3693.99	3747.57	11.9696
3	U3	Unknown	8081535	5.6102e+06	1092.06	N/A	N/A	2263	686	15042	3571.16	3521.78	11.9696
4	U4	Unknown	4343072	2.36636e+06	873.491	N/A	N/A	2263	662	6547	1919.17	1439.07	11.9696
5	U5	Unknown	3780841	1.7447e+06	899.755	N/A	N/A	2263	569	5491	1670.72	1078.52	11.9696
6	U6	Unknown	11722681	9.19798e+06	1115.64	N/A	N/A	2263	714	22418	5180.15	5545.64	11.9696
7	U7	Unknown	8322706	6.1198e+06	973.443	N/A	N/A	2263	685	16338	3677.73	3919.38	11.9696
8	U8	Unknown	8336348	6.09354e+06	991.075	N/A	N/A	2263	641	14803	3683.76	3781.09	11.9696
9	U9	Unknown	4829109	2.8084e+06	892.934	N/A	N/A	2263	589	7832	2133.94	1766.78	11.9696
10	U10	Unknown	4187972	2.33574e+06	818.486	N/A	N/A	2263	586	6739	1850.63	1519.46	11.9696
			1	8.79003e+06	1
			1.16677	4.96963e+06	0.565371
			1.08703	5.16105e+06	0.587148
			0.973324	2.43122e+06	0.276588
			1.27537	1.36799e+06	0.15563
			1	9.19798e+06	1
			1.07378	5.6993e+06	0.619625
			1.16464	5.23214e+06	0.568836
			1.27122	2.20922e+06	0.240185
			1.59044	1.46861e+06	0.159667

## Sheet: Exp17 R301Q GAPDH
zh ubox5 pc exp 17 - 301 - GAPDH ab - pico_10
No.	Label	Type	Volume (Int)	Adj. Vol. (Int)	Mean Bkgd. (Int)	Abs. Quant.	Rel. Quant.	# of Pixels	Min. Value (Int)	Max. Value (Int)	Mean Value (Int)	Std. Dev.	Area (mm2)
1	U1	Unknown	22672539	13595574	3184.9	N/A	N/A	2850	791	20787	7955.28	5541.35	15.0744
2	U2	Unknown	24933289	1.58629e+07	3182.6	N/A	N/A	2850	709	21429	8748.52	6183.85	15.0744
3	U3	Unknown	23457028	1.47788e+07	3045.01	N/A	N/A	2850	704	20447	8230.54	5800.9	15.0744
4	U4	Unknown	20866431	1.32329e+07	2678.43	N/A	N/A	2850	678	18238	7321.55	5250.34	15.0744
5	U5	Unknown	22839688	1.73394e+07	1929.91	N/A	N/A	2850	634	22100	8013.93	5728.65	15.0744
6	U6	Unknown	22660999	1.39039e+07	3072.67	N/A	N/A	2850	664	20315	7951.23	5619.67	15.0744
7	U7	Unknown	24110907	1.49297e+07	3221.47	N/A	N/A	2850	669	21203	8459.97	6218.76	15.0744
8	U8	Unknown	25601294	1.6193e+07	3301.17	N/A	N/A	2850	727	23240	8982.91	6708.66	15.0744
9	U9	Unknown	27112822	1.76749e+07	3311.56	N/A	N/A	2850	664	24911	9513.27	7379.91	15.0744
10	U10	Unknown	28378594	2.21133e+07	2198.34	N/A	N/A	2850	717	28130	9957.4	7750.05	15.0744
				1
				1.16677
				1.08703
				0.973324
				1.27537
				1
				1.07378
				1.16464
				1.27122
				1.59044
