# Supplementary material for: Functionally deficient UBOX5 variants and primary angle-closure glaucoma
Source: Nat Commun. 2025 Aug 15;16:7620. doi: 10.1038/s41467-025-62775-x (PMC12356834; doi:10.1038/s41467-025-62775-x)
Supplement: Supplementary file 9 — Source Data 4 [file 41467_2025_62775_MOESM9_ESM.zip › Quantification files for Figure 5A and 5B/Quantification for Ubox5 pulse chase Figure 5B exp for WT and D33N.xlsx]

## Sheet: Overall
	WT									Q301R
	Time (hr)	Exp11 WT	Exp16 Rep1	Exp16 Rep3	Average	SD	CV			Time (hr)	Exp17Rep1	Exp17Rep2	Exp15 Rep2	Average	SD	CV
	0	1	1	1	1	0	0			0	1	1	1	1	0	0
	1	0.940861	1.01165	0.976658	0.976389	0.0353946	3.62505			1	0.565371	0.619625	0.595474	0.59349	0.027181	4.57993	8.01733e-05
	2	0.694543	0.682785	1.02345	0.800258	0.193376	24.1642			2	0.587148	0.568836	0.410222	0.522069	0.097294	18.6362	0.119341
	3	0.497211	0.64871	0.757814	0.634578	0.130875	20.6239			3	0.276588	0.240185	0.226831	0.247868	0.025753	10.3897	0.0251948
	4	0.474966	0.444536	0.603942	0.507815	0.084628	16.6651			4	0.15563	0.159666	0.162119	0.159138	0.003277	2.0591	0.00907478
	K291R									S465C
	Time (hr)	Exp17	Exp15 Rep1	Exp15 Rep2	Average	SD	CV			Time (hr)	Exp13	Exp15 Rep1	Exp15 Rep2	Average	SD	CV
	0	1	1	1	1	0	0			0	1	1	1	1	0	0
	1	0.649387	0.549204	0.564907	0.587833	0.053882	9.16629	0.00830123		1	0.692411	0.622955	0.796372	0.627354	0.051417	8.1959	0.0235697
	2	0.365781	0.392948	0.403424	0.387385	0.019428	5.01525	0.0290861		2	0.536253	0.464132	0.467264	0.431217	0.101893	23.6291	0.0642857
	3	0.185746	0.259435	0.279321	0.241501	0.049298	20.4134	0.00736884		3	0.393613	0.325325	0.332162	0.290567	0.101353	34.881	0.0479697
	4	0.129182	0.231114	0.259295	0.20653	0.068452	33.1436	0.0103039		4	0.175563	0.236251	0.192123	0.161024	0.068138	42.3154	0.0174795
	D33N
	Time (hr)	Nat Exp3 Rep2	Exp16 Rep1	Exp16 Rep2	Average	SD	CV
	0	1	1	1	1	0	0
	1	1.08325	1.09755	1.11002	0.587833	0.053882	9.16629	0.0102375
	2	0.862249	1.10025	0.801872	0.387385	0.019428	5.01525	0.290703
	3	0.628082	0.427196	0.653878	0.241501	0.049298	20.4134	0.297574
	4	0.500128	0.266939	0.272436	0.20653	0.068452	33.1436	0.129361

## Sheet: Exp11 WT BiP
zh ubox5 pulse chase exp 11 - wt -109 - BiP ab - femto_17
No.	Label	Type	Volume (Int)	Adj. Vol. (Int)	Mean Bkgd. (Int)	Abs. Quant.	Rel. Quant.	# of Pixels	Min. Value (Int)	Max. Value (Int)	Mean Value (Int)	Std. Dev.	Area (mm2)
1	U1	Unknown	10624918	6.84777e+06	1983.8	N/A	N/A	1904	1456	18950	5580.31	4800.54	10.0707
2	U2	Unknown	10202989	6.26629e+06	2067.59	N/A	N/A	1904	1445	17152	5358.71	4417.97	10.0707
3	U3	Unknown	9382419	4.76654e+06	2424.31	N/A	N/A	1904	1900	13627	4927.74	3121.81	10.0707
4	U4	Unknown	8361577	3.56243e+06	2520.56	N/A	N/A	1904	1966	10468	4391.58	2221.59	10.0707
5	U5	Unknown	7249771	2.53148e+06	2478.09	N/A	N/A	1904	1928	8316	3807.65	1658.86	10.0707
			1	6.84777e+06	1
			0.972605	6.4428e+06	0.940861
			1.0022	4.75607e+06	0.694543
			1.0463	3.40479e+06	0.497211
			0.778329	3.25246e+06	0.474966

## Sheet: Exp11 WT GAPDH
zh ubox5 pulse chase exp 11 - wt - 109 - GAPDH ab - pico_11
No.	Label	Type	Volume (Int)	Adj. Vol. (Int)	Mean Bkgd. (Int)	Abs. Quant.	Rel. Quant.	# of Pixels	Min. Value (Int)	Max. Value (Int)	Mean Value (Int)	Std. Dev.	Area (mm2)
1	U1	Unknown	26382597	2.30925e+07	1062.69	N/A	N/A	3096	608	26599	8521.51	8787.78	16.3755
2	U2	Unknown	26585609	2.24599e+07	1332.6	N/A	N/A	3096	644	26604	8587.08	8681.93	16.3755
3	U3	Unknown	27636170	23143358	1451.17	N/A	N/A	3096	768	25299	8926.41	8372.56	16.3755
4	U4	Unknown	28271878	2.41617e+07	1327.58	N/A	N/A	3096	645	26928	9131.74	8909.27	16.3755
5	U5	Unknown	21133729	17973573	1020.72	N/A	N/A	3096	647	23465	6826.14	6857.6	16.3755
				1
				0.972605
				1.0022
				1.0463
				0.778329

## Sheet: Exp16 WT_D33N_rep1BiP
250221 wt 33 exp 16 pulse bip femto zh wee_07
No.	Label	Type	Volume (Int)	Adj. Vol. (Int)	Mean Bkgd. (Int)	Abs. Quant.	Rel. Quant.	# of Pixels	Min. Value (Int)	Max. Value (Int)	Mean Value (Int)	Std. Dev.	Area (mm2)
1	U1	Unknown	27104459	1.89013e+07	3216.94	N/A	N/A	2550	1545	33685	10629.2	8742.67	13.4876
2	U2	Unknown	26174588	1.86714e+07	2942.44	N/A	N/A	2550	1756	31940	10264.5	8245.36	13.4876
3	U3	Unknown	16948519	1.07702e+07	2422.86	N/A	N/A	2550	1441	20717	6646.48	5009.69	13.4876
4	U4	Unknown	15423409	9.37359e+06	2372.48	N/A	N/A	2550	1490	17558	6048.4	4262.79	13.4876
5	U5	Unknown	13338158	8.31443e+06	1970.09	N/A	N/A	2550	1175	15666	5230.65	3626.58	13.4876
6	U6	Unknown	19157559	1.30058e+07	2412.45	N/A	N/A	2550	1199	22087	7512.77	5697.29	13.4876
7	U7	Unknown	19687088	1.29941e+07	2624.72	N/A	N/A	2550	1755	23738	7720.43	5913.81	13.4876
8	U8	Unknown	16115915	1.05027e+07	2201.27	N/A	N/A	2550	1268	20900	6319.97	4942.46	13.4876
9	U9	Unknown	11993914	7.23948e+06	1864.48	N/A	N/A	2550	1175	14398	4703.5	3561.18	13.4876
10	U10	Unknown	9233506	5222781	1572.83	N/A	N/A	2550	952	11291	3620.98	2519.03	13.4876
11	U11	Unknown	22042782	1.54702e+07	2577.5	N/A	N/A	2550	1090	26057	8644.23	6872.46	13.4876
12	U12	Unknown	20625973	1.41012e+07	2558.75	N/A	N/A	2550	1468	23129	8088.62	6018.96	13.4876
13	U13	Unknown	16652149	1.09789e+07	2224.82	N/A	N/A	2550	1317	20091	6530.25	4808.65	13.4876
14	U14	Unknown	13396145	8.45728e+06	1936.81	N/A	N/A	2550	1083	15343	5253.39	3740.09	13.4876
15	U15	Unknown	11028689	6.80643e+06	1655.79	N/A	N/A	2550	1051	11753	4324.98	2839.67	13.4876
16	U16	Unknown	23945616	1.64235e+07	2949.86	N/A	N/A	2550	1344	29161	9390.44	7737.51	13.4876
17	U17	Unknown	22044796	1.54581e+07	2583.02	N/A	N/A	2550	1521	29800	8645.02	7081.05	13.4876
18	U18	Unknown	15844830	1.02802e+07	2182.22	N/A	N/A	2550	1337	19365	6213.66	4724.51	13.4876
19	U19	Unknown	13373286	8.59339e+06	1874.47	N/A	N/A	2550	1083	15872	5244.43	3977.72	13.4876
20	U20	Unknown	8303753	4.96282e+06	1310.17	N/A	N/A	2550	784	9904	3256.37	2413.73	13.4876
		WT Rep1	1	1.89013e+07	1
			0.976462	1.91214e+07	1.01165
			0.834545	1.29055e+07	0.682785
			0.764477	1.22614e+07	0.64871
			0.989543	8.40229e+06	0.444536
		D33N Rep1	1	1.54702e+07	1
			0.679734	2.07451e+07	1.09755
			0.527928	2.07961e+07	1.10025
			1.0474	8.07454e+06	0.427196
			1.34901	5.0455e+06	0.266939

## Sheet: Exp16 WT_D33N_rep1GAPDH
250225 wt 33 exp 16 pulse gapdh zh wee_5
No.	Label	Type	Volume (Int)	Adj. Vol. (Int)	Mean Bkgd. (Int)	Abs. Quant.	Rel. Quant.	# of Pixels	Min. Value (Int)	Max. Value (Int)	Mean Value (Int)	Std. Dev.	Area (mm2)
1	U1	Unknown	43937109	3.65233e+07	2132.85	N/A	N/A	3476	653	41667	12640.1	13706.8	18.3855
2	U2	Unknown	42906597	3.56637e+07	2083.7	N/A	N/A	3476	627	44800	12343.7	14350.9	18.3855
3	U3	Unknown	36447542	3.04803e+07	1716.68	N/A	N/A	3476	617	43568	10485.5	12645.7	18.3855
4	U4	Unknown	33253634	2.79213e+07	1534.06	N/A	N/A	3476	637	36227	9566.64	11136.5	18.3855
5	U5	Unknown	40367762	3.61414e+07	1215.86	N/A	N/A	3476	595	43813	11613.3	14001.9	18.3855
6	U6	Unknown	51922671	4.58413e+07	1749.52	N/A	N/A	3476	600	50193	14937.5	16909.1	18.3855
7	U7	Unknown	46668117	3.87172e+07	2287.38	N/A	N/A	3476	610	48258	13425.8	15821.5	18.3855
8	U8	Unknown	45529116	3.4996e+07	3030.25	N/A	N/A	3476	595	50060	13098.1	15845.4	18.3855
9	U9	Unknown	40836559	3.10461e+07	2816.58	N/A	N/A	3476	619	46996	11748.1	14189.9	18.3855
10	U10	Unknown	29454701	2.58506e+07	1036.85	N/A	N/A	3476	562	38852	8473.73	10899.4	18.3855
11	U11	Unknown	29488608	2.48855e+07	1324.26	N/A	N/A	3476	604	30739	8483.49	9762.36	18.3855
12	U12	Unknown	20867090	1.69155e+07	1136.82	N/A	N/A	3476	595	25491	6003.19	7383.05	18.3855
13	U13	Unknown	17528501	1.31377e+07	1263.16	N/A	N/A	3476	598	24881	5042.72	6111.89	18.3855
14	U14	Unknown	30976016	2.60651e+07	1412.82	N/A	N/A	3476	605	39022	8911.4	11411.1	18.3855
15	U15	Unknown	37218918	3.35708e+07	1049.52	N/A	N/A	3476	602	43363	10707.4	13471.1	18.3855
16	U16	Unknown	38085797	3.16956e+07	1838.38	N/A	N/A	3476	620	43030	10956.8	12926.2	18.3855
17	U17	Unknown	30006598	2.33524e+07	1914.32	N/A	N/A	3476	618	35494	8632.51	10468.1	18.3855
18	U18	Unknown	27469722	2.14982e+07	1717.92	N/A	N/A	3476	616	36344	7902.68	9635.1	18.3855
19	U19	Unknown	29862056	2.20382e+07	2250.83	N/A	N/A	3476	621	35035	8590.93	10683.5	18.3855
20	U20	Unknown	34014834	3.05473e+07	997.576	N/A	N/A	3476	587	42990	9785.63	12991.3	18.3855
				1
				0.976462
				0.834545
				0.764477
				0.989543
				1
				0.844591
				0.763415
				0.677252
				0.563915
				1
				0.679734
				0.527928
				1.0474
				1.34901
				1
				0.736772
				0.678273
				0.695307
				0.96377

## Sheet: Exp16 WT rep3_BiP
250227 wt 33 e16 pulse bip femto zh wee_2
No.	Label	Type	Volume (Int)	Adj. Vol. (Int)	Mean Bkgd. (Int)	Abs. Quant.	Rel. Quant.	# of Pixels	Min. Value (Int)	Max. Value (Int)	Mean Value (Int)	Std. Dev.	Area (mm2)
1	U1	Unknown	22165294	1.69013e+07	2486.55	N/A	N/A	2117	1169	34058	10470.1	8901.74	11.1974
2	U2	Unknown	19233881	1.37912e+07	2570.96	N/A	N/A	2117	1514	30859	9085.44	7619.79	11.1974
3	U3	Unknown	15693882	1.09874e+07	2223.19	N/A	N/A	2117	1441	24562	7413.26	5954.3	11.1974
4	U4	Unknown	12440393	8.29277e+06	1959.2	N/A	N/A	2117	1305	18022	5876.43	4534.03	11.1974
5	U5	Unknown	10033231	6.58876e+06	1627.05	N/A	N/A	2117	910	14646	4739.36	3418.96	11.1974
6	U6	Unknown	20574541	1.47641e+07	2744.64	N/A	N/A	2117	1183	35412	9718.73	8047.8	11.1974
7	U7	Unknown	14664955	9.52882e+06	2426.14	N/A	N/A	2117	1596	21798	6927.23	5441.32	11.1974
8	U8	Unknown	13986859	9.36373e+06	2183.81	N/A	N/A	2117	1503	21264	6606.92	5198.92	11.1974
9	U9	Unknown	11884600	7.34661e+06	2143.6	N/A	N/A	2117	1329	18110	5613.89	4303.07	11.1974
10	U10	Unknown	9259567	5.59839e+06	1729.42	N/A	N/A	2117	958	13432	4373.91	3153.53	11.1974
			1	1.69013e+07	1
			0.835486	1.65068e+07	0.976658
			0.6352	1.72975e+07	1.02345
			0.647467	1.2808e+07	0.757814
			0.645489	1.02074e+07	0.603942

## Sheet: Exp16 WT rep3_GAPDH
250227 wt 33 e16 pulse gapdh zh wee_1
No.	Label	Type	Volume (Int)	Adj. Vol. (Int)	Mean Bkgd. (Int)	Abs. Quant.	Rel. Quant.	# of Pixels	Min. Value (Int)	Max. Value (Int)	Mean Value (Int)	Std. Dev.	Area (mm2)
1	U1	Unknown	8343811	5.53943e+06	869.575	N/A	N/A	3225	564	8091	2587.23	2333.64	17.0579
2	U2	Unknown	7776401	4.62812e+06	976.212	N/A	N/A	3225	594	7354	2411.29	2056.15	17.0579
3	U3	Unknown	6464241	3.51865e+06	913.362	N/A	N/A	3225	566	6334	2004.42	1639.61	17.0579
4	U4	Unknown	6491359	3.5866e+06	900.7	N/A	N/A	3225	565	5655	2012.82	1632.76	17.0579
5	U5	Unknown	6034451	3.57564e+06	762.421	N/A	N/A	3225	549	5764	1871.15	1509.2	17.0579
6	U6	Unknown	7045556	4.1183e+06	907.675	N/A	N/A	3225	561	6775	2184.67	1798.25	17.0579
7	U7	Unknown	7237944	3.99245e+06	1006.35	N/A	N/A	3225	576	7200	2244.32	1917.94	17.0579
8	U8	Unknown	6872698	3.73653e+06	972.454	N/A	N/A	3225	570	6919	2131.07	1792.7	17.0579
9	U9	Unknown	7562739	4.42148e+06	974.033	N/A	N/A	3225	564	7510	2345.04	2087.07	17.0579
10	U10	Unknown	6430197	4.08899e+06	725.954	N/A	N/A	3225	554	6526	1993.86	1804.87	17.0579
				1
				0.835486
				0.6352
				0.647467
				0.645489
				1
				0.969441
				0.907299
				1.07362
				0.992883

## Sheet: Nat Exp3_D33N Rep2_BiP
nat ubox 33 pc expt 3 bip_13
No.	Label	Type	Volume (Int)	Adj. Vol. (Int)	Mean Bkgd. (Int)	Abs. Quant.	Rel. Quant.	# of Pixels	Min. Value (Int)	Max. Value (Int)	Mean Value (Int)	Std. Dev.	Area (mm2)
1	U1	Unknown	3047113	1.03038e+06	700.254	N/A	N/A	2880	569	3202	1058.03	522.467	15.2331
2	U2	Unknown	3154045	1.05132e+06	730.114	N/A	N/A	2880	552	3014	1095.15	609.538	15.2331
3	U3	Unknown	2911220	812872	728.593	N/A	N/A	2880	551	2812	1010.84	466.591	15.2331
4	U4	Unknown	2817105	645683	753.966	N/A	N/A	2880	545	2396	978.161	411.198	15.2331
5	U5	Unknown	2679406	496451	757.97	N/A	N/A	2880	545	2238	930.349	332.073	15.2331
			1	1.03038e+06	1
			0.9419	1.11616e+06	1.08325
			0.914937	888445	0.862249
			0.997712	647164	0.628082
			0.963381	515322	0.500128

## Sheet: Nat Exp3_D33N Rep2_GAPDH
nat ubox gapdh 33_2
No.	Label	Type	Volume (Int)	Adj. Vol. (Int)	Mean Bkgd. (Int)	Abs. Quant.	Rel. Quant.	# of Pixels	Min. Value (Int)	Max. Value (Int)	Mean Value (Int)	Std. Dev.	Area (mm2)
1	U1	Unknown	34603750	2.66452e+07	2165.58	N/A	N/A	3675	1312	23650	9415.99	7677.24	19.438
2	U2	Unknown	32933518	2.50971e+07	2132.35	N/A	N/A	3675	1203	23910	8961.5	7805.16	19.438
3	U3	Unknown	32563547	2.43787e+07	2227.17	N/A	N/A	3675	1277	24621	8860.83	7829.88	19.438
4	U4	Unknown	35561814	2.65843e+07	2442.87	N/A	N/A	3675	1198	27122	9676.68	8517.55	19.438
5	U5	Unknown	30547440	2.56695e+07	1327.33	N/A	N/A	3675	569	27611	8312.23	8985.06	19.438
				1
				0.9419
				0.914937
				0.997712
				0.963381
