# Supplementary material for: Functionally deficient UBOX5 variants and primary angle-closure glaucoma
Source: Nat Commun. 2025 Aug 15;16:7620. doi: 10.1038/s41467-025-62775-x (PMC12356834; doi:10.1038/s41467-025-62775-x)
Supplement: Supplementary file 9 — Source Data 4 [file 41467_2025_62775_MOESM9_ESM.zip › Quantification files for Figure 5A and 5B/Quantification for Ubox5 pulse chase exp for K291R.xlsx]

## Sheet: Overall
Time (hr)	Exp17	Exp15 Rep1	Exp15 Rep2	Average	SD	CV
0	1	1	1	1	0	0
1	0.649387	0.549204	0.564907	0.587833	0.0538824	9.16629
2	0.365781	0.392948	0.403424	0.387385	0.0194283	5.01525
3	0.185746	0.259435	0.279321	0.241501	0.0492985	20.4134
4	0.129182	0.231114	0.259295	0.20653	0.0684515	33.1436

## Sheet: Exp15 K291R BiP Rep 1 and 2
zh ubox5 pc exp 15 - 291 - BiP ab - femto_12
No.	Label	Type	Volume (Int)	Adj. Vol. (Int)	Mean Bkgd. (Int)	Abs. Quant.	Rel. Quant.	# of Pixels	Min. Value (Int)	Max. Value (Int)	Mean Value (Int)	Std. Dev.	Area (mm2)
1	U1	Unknown	13645771	1.04217e+07	1771.47	N/A	N/A	1820	890	24185	7497.68	6505.01	9.62645
2	U2	Unknown	7709460	5.31823e+06	1313.86	N/A	N/A	1820	668	12840	4235.97	3455.27	9.62645
3	U3	Unknown	6649602	4.23471e+06	1326.86	N/A	N/A	1820	690	10677	3653.63	2806.21	9.62645
4	U4	Unknown	5154941	2.80673e+06	1290.22	N/A	N/A	1820	707	8175	2832.39	1973.1	9.62645
5	U5	Unknown	4742359	2.4028e+06	1285.47	N/A	N/A	1820	680	7841	2605.69	1776.35	9.62645
6	U6	Unknown	11068723	7.89563e+06	1743.46	N/A	N/A	1820	851	18435	6081.72	5122.75	9.62645
7	U7	Unknown	8398758	5.68107e+06	1493.23	N/A	N/A	1820	816	13796	4614.7	3671.42	9.62645
8	U8	Unknown	6366848	4.01887e+06	1290.1	N/A	N/A	1820	742	10066	3498.27	2704.1	9.62645
9	U9	Unknown	5335311	2.93209e+06	1320.45	N/A	N/A	1820	639	8558	2931.49	2022.03	9.62645
10	U10	Unknown	4566998	2254038	1270.86	N/A	N/A	1820	651	6866	2509.34	1629.9	9.62645
		Rep 1	1	1.04217e+07	1
			0.92917	5.72363e+06	0.549204
			1.03407	4.09519e+06	0.392948
			1.03809	2.70375e+06	0.259435
			0.997595	2.4086e+06	0.231114
		Rep 2	1	7.89563e+06	1
			1.2737	4.4603e+06	0.564907
			1.2617	3.18529e+06	0.403424
			1.3295	2.20542e+06	0.279321
			1.10098	2.0473e+06	0.259295

## Sheet: Exp15 K291R GAPDH Rep 1 and 2
zh ubox5 pc exp 15 - 291 - GAPDH ab - pico redo_08
No.	Label	Type	Volume (Int)	Adj. Vol. (Int)	Mean Bkgd. (Int)	Abs. Quant.	Rel. Quant.	# of Pixels	Min. Value (Int)	Max. Value (Int)	Mean Value (Int)	Std. Dev.	Area (mm2)
1	U1	Unknown	24548050	1.88666e+07	1868.9	N/A	N/A	3040	1032	19873	8075.02	6168.11	16.0793
2	U2	Unknown	22533697	1.75303e+07	1645.86	N/A	N/A	3040	864	18828	7412.4	5974.98	16.0793
3	U3	Unknown	25408160	1.95094e+07	1940.38	N/A	N/A	3040	891	21340	8357.95	6735.3	16.0793
4	U4	Unknown	25559582	1.95852e+07	1965.26	N/A	N/A	3040	978	21103	8407.76	6643.32	16.0793
5	U5	Unknown	24863503	1.88212e+07	1987.59	N/A	N/A	3040	1005	19625	8178.78	6203.17	16.0793
6	U6	Unknown	22765379	1.71213e+07	1856.61	N/A	N/A	3040	873	18944	7488.61	5846.6	16.0793
7	U7	Unknown	27213365	2.18074e+07	1778.29	N/A	N/A	3040	893	23036	8951.76	7308.54	16.0793
8	U8	Unknown	27171739	2.16019e+07	1832.18	N/A	N/A	3040	968	23128	8938.07	7403.76	16.0793
9	U9	Unknown	27690020	2.27627e+07	1620.83	N/A	N/A	3040	748	24376	9108.56	7788.99	16.0793
10	U10	Unknown	22333157	1.88502e+07	1145.69	N/A	N/A	3040	617	23365	7346.43	6931.94	16.0793
			Rep 1	1
				0.92917
				1.03407
				1.03809
				0.997595
			Rep 2	1
				1.2737
				1.2617
				1.3295
				1.10098

## Sheet: Exp 17 K291R BiP
zh ubox5 pc exp 17 - 291 - BiP ab - pico_12
No.	Label	Type	Volume (Int)	Adj. Vol. (Int)	Mean Bkgd. (Int)	Abs. Quant.	Rel. Quant.	# of Pixels	Min. Value (Int)	Max. Value (Int)	Mean Value (Int)	Std. Dev.	Area (mm2)
1	U1	Unknown	12441694	9.32493e+06	1535.35	N/A	N/A	2030	568	21139	6128.91	5833.01	10.7372
2	U2	Unknown	9995445	7.25846e+06	1348.27	N/A	N/A	2030	635	18322	4923.86	4493.06	10.7372
3	U3	Unknown	6662052	4.30993e+06	1158.68	N/A	N/A	2030	548	12438	3281.8	3156.97	10.7372
4	U4	Unknown	4395235	2.50388e+06	931.703	N/A	N/A	2030	512	7394	2165.14	1823.79	10.7372
5	U5	Unknown	3704413	1.93087e+06	873.668	N/A	N/A	2030	523	5525	1824.83	1254.04	10.7372
			1	9.32493e+06	1
			1.19866	6.05549e+06	0.649387
			1.26358	3.41089e+06	0.365781
			1.4456	1.73206e+06	0.185746
			1.60289	1.20461e+06	0.129182

## Sheet: Exp 17 K291R GAPDH
zh ubox5 pc exp 17 - 291- GAPDH ab - pico_10
No.	Label	Type	Volume (Int)	Adj. Vol. (Int)	Mean Bkgd. (Int)	Abs. Quant.	Rel. Quant.	# of Pixels	Min. Value (Int)	Max. Value (Int)	Mean Value (Int)	Std. Dev.	Area (mm2)
1	U1	Unknown	24540901	1.65464e+07	2770.1	N/A	N/A	2886	675	21626	8503.43	6436.32	15.2648
2	U2	Unknown	27851669	1.98335e+07	2778.3	N/A	N/A	2886	639	25281	9650.61	7898.68	15.2648
3	U3	Unknown	29192961	2.09077e+07	2870.85	N/A	N/A	2886	669	27975	10115.4	8625.26	15.2648
4	U4	Unknown	31897239	2.39195e+07	2764.28	N/A	N/A	2886	668	28743	11052.4	9204.19	15.2648
5	U5	Unknown	32610055	2.65221e+07	2109.48	N/A	N/A	2886	689	29928	11299.4	9596.43	15.2648
				1
				1.19866
				1.26358
				1.4456
				1.60289
