# Supplementary material for: Functionally deficient UBOX5 variants and primary angle-closure glaucoma
Source: Nat Commun. 2025 Aug 15;16:7620. doi: 10.1038/s41467-025-62775-x (PMC12356834; doi:10.1038/s41467-025-62775-x)
Supplement: Supplementary file 9 — Source Data 4 [file 41467_2025_62775_MOESM9_ESM.zip › Quantification files for Figure 5A and 5B/Quantification for Ubox5 pulse chase exp for S465C.xlsx]

## Sheet: Overall
Time (hr)	Exp13	Exp15 Rep1	Exp15 Rep2	Average	SD	CV
0	1	1	1	1	0	0
1	0.692411	0.622955	0.796372	0.703913	0.0712628	10.1238
2	0.536253	0.464132	0.467264	0.489216	0.0332846	6.80367
3	0.393613	0.325325	0.332162	0.350367	0.0307069	8.76422
4	0.175563	0.236251	0.192123	0.201313	0.0256136	12.7233

## Sheet: Exp13 S465C BiP
250125 465 482 pulse bip femto wee_07
No.	Label	Type	Volume (Int)	Adj. Vol. (Int)	Mean Bkgd. (Int)	Abs. Quant.	Rel. Quant.	# of Pixels	Min. Value (Int)	Max. Value (Int)	Mean Value (Int)	Std. Dev.	Area (mm2)
1	U1	Unknown	9567129	7.47734e+06	830.598	N/A	N/A	2516	564	19375	3802.52	4866.26	13.3078
2	U2	Unknown	7328725	4.98716e+06	930.668	N/A	N/A	2516	635	14082	2912.85	3394.66	13.3078
3	U3	Unknown	5921032	3.8091e+06	839.402	N/A	N/A	2516	588	10456	2353.35	2497.95	13.3078
4	U4	Unknown	5053805	3.0271e+06	805.528	N/A	N/A	2516	605	9406	2008.67	2003.42	13.3078
5	U5	Unknown	3780984	1.85969e+06	763.631	N/A	N/A	2516	591	5673	1502.78	1236.78	13.3078
			1	7.47734e+06	1
			0.963258	5.17739e+06	0.692411
			0.949959	4.00975e+06	0.536253
			1.02851	2.94318e+06	0.393613
			1.41664	1.31275e+06	0.175563

## Sheet: Exp13 S465C GAPDH
zh ubox5 pc exp 13 - 465--482 - GAPDH ab - pico_12
No.	Label	Type	Volume (Int)	Adj. Vol. (Int)	Mean Bkgd. (Int)	Abs. Quant.	Rel. Quant.	# of Pixels	Min. Value (Int)	Max. Value (Int)	Mean Value (Int)	Std. Dev.	Area (mm2)
1	U1	Unknown	29304004	2.13658e+07	2332.02	N/A	N/A	3404	645	25700	8608.7	7703.7	18.0046
2	U2	Unknown	26287254	2.05808e+07	1676.41	N/A	N/A	3404	625	21875	7722.46	6787.54	18.0046
3	U3	Unknown	26064954	2.02966e+07	1694.57	N/A	N/A	3404	658	21391	7657.15	6701.93	18.0046
4	U4	Unknown	27792907	2.1975e+07	1709.15	N/A	N/A	3404	615	22656	8164.78	7233.74	18.0046
5	U5	Unknown	35409390	3.02676e+07	1510.51	N/A	N/A	3404	562	36175	10402.3	9910.54	18.0046
				1
				0.963258
				0.949959
				1.02851
				1.41664

## Sheet: Exp15 S465C BiP Rep1 and 2
zh ubox5 pc exp 15 - 465 - BiP ab - femto_10
No.	Label	Type	Volume (Int)	Adj. Vol. (Int)	Mean Bkgd. (Int)	Abs. Quant.	Rel. Quant.	# of Pixels	Min. Value (Int)	Max. Value (Int)	Mean Value (Int)	Std. Dev.	Area (mm2)
1	U1	Unknown	19479141	1.48236e+07	1612.03	N/A	N/A	2888	780	25524	6744.85	6512.84	15.2754
2	U2	Unknown	13247664	9.42121e+06	1324.95	N/A	N/A	2888	894	16782	4587.14	4064.98	15.2754
3	U3	Unknown	9070264	5.66135e+06	1180.37	N/A	N/A	2888	763	10154	3140.67	2482.13	15.2754
4	U4	Unknown	7212935	4.06997e+06	1088.28	N/A	N/A	2888	687	7564	2497.55	1760.47	15.2754
5	U5	Unknown	6196330	3.41204e+06	964.091	N/A	N/A	2888	646	6287	2145.54	1398.07	15.2754
6	U6	Unknown	16851074	1.30768e+07	1306.87	N/A	N/A	2888	647	25347	5834.86	5850.61	15.2754
7	U7	Unknown	12402911	8375234	1394.62	N/A	N/A	2888	825	15761	4294.64	3821.91	15.2754
8	U8	Unknown	8413082	5.11413e+06	1142.3	N/A	N/A	2888	655	10233	2913.12	2394.62	15.2754
9	U9	Unknown	6681980	3.68097e+06	1039.13	N/A	N/A	2888	655	7691	2313.7	1631.59	15.2754
10	U10	Unknown	5056551	2.4656e+06	897.142	N/A	N/A	2888	575	5231	1750.88	1093.71	15.2754
		Rep1	1	1.48236e+07	1
			1.02023	9.23444e+06	0.622955
			0.822858	6.88011e+06	0.464132
			0.843956	4.82249e+06	0.325325
			0.974285	3.50209e+06	0.236251
		Rep2	1	1.30768e+07	1
			0.804226	1.0414e+07	0.796372
			0.836963	6.11034e+06	0.467264
			0.847441	4.34363e+06	0.332162
			0.981388	2.51236e+06	0.192123

## Sheet: Exp15 S465C GAPDH Rep1 and 2
zh ubox5 pc exp 15 - 465 - GAPDH ab - pico redo_11
No.	Label	Type	Volume (Int)	Adj. Vol. (Int)	Mean Bkgd. (Int)	Abs. Quant.	Rel. Quant.	# of Pixels	Min. Value (Int)	Max. Value (Int)	Mean Value (Int)	Std. Dev.	Area (mm2)
1	U1	Unknown	36435043	2.87039e+07	2342.76	N/A	N/A	3300	883	28101	11040.9	8760.38	17.4545
2	U2	Unknown	37929461	2.92845e+07	2619.69	N/A	N/A	3300	1079	27395	11493.8	8522.78	17.4545
3	U3	Unknown	31977700	2.36193e+07	2532.86	N/A	N/A	3300	1071	24085	9690.21	7145.17	17.4545
4	U4	Unknown	32184204	2.42249e+07	2411.92	N/A	N/A	3300	961	25456	9752.79	7507.05	17.4545
5	U5	Unknown	35319543	2.79658e+07	2228.4	N/A	N/A	3300	957	28338	10702.9	8259.7	17.4545
6	U6	Unknown	34700359	2.79531e+07	2044.62	N/A	N/A	3300	620	27799	10515.3	8946.04	17.4545
7	U7	Unknown	30180338	2.24806e+07	2333.25	N/A	N/A	3300	1194	21554	9145.56	6795.55	17.4545
8	U8	Unknown	30934332	2.33957e+07	2284.43	N/A	N/A	3300	1125	23789	9374.04	7428.54	17.4545
9	U9	Unknown	30658995	2.36886e+07	2112.24	N/A	N/A	3300	754	25378	9290.6	7718.87	17.4545
10	U10	Unknown	32487246	2.74328e+07	1531.64	N/A	N/A	3300	618	28245	9844.62	9204.17	17.4545
			Rep1	1
				1.02023
				0.822858
				0.843956
				0.974285
			Rep2	1
				0.804226
				0.836963
				0.847441
				0.981388

## Sheet: Exp17 S465C BiP
zh ubox5 pc exp 17 - 465 - BiP ab - pico_15
No.	Label	Type	Volume (Int)	Adj. Vol. (Int)	Mean Bkgd. (Int)	Abs. Quant.	Rel. Quant.	# of Pixels	Min. Value (Int)	Max. Value (Int)	Mean Value (Int)	Std. Dev.	Area (mm2)
1	U1	Unknown	11766361	8848371	1389.52	N/A	N/A	2100	625	24330	5603.03	5844.39	11.1074
2	U2	Unknown	10010929	7223029	1327.57	N/A	N/A	2100	757	20711	4767.11	4810.53	11.1074
3	U3	Unknown	6753313	4319873	1158.78	N/A	N/A	2100	750	11295	3215.86	2779.94	11.1074
4	U4	Unknown	3953075	1710875	1067.71	N/A	N/A	2100	745	5485	1882.42	1077.16	11.1074
5	U5	Unknown	3483053	1355333	1013.2	N/A	N/A	2100	701	4508	1658.6	820.416	11.1074
6	U6	Unknown	10296732	7243532	1453.9	N/A	N/A	2100	723	18471	4903.21	4851.47	11.1074
7	U7	Unknown	7628016	5094206	1206.58	N/A	N/A	2100	693	13910	3632.39	3358.96	11.1074
8	U8	Unknown	5427394	2976824	1166.94	N/A	N/A	2100	778	8027	2584.47	1943.7	11.1074
9	U9	Unknown	3848475	1675275	1034.86	N/A	N/A	2100	654	6234	1832.61	1092.66	11.1074
10	U10	Unknown	2993018	849568	1020.69	N/A	N/A	2100	620	3167	1425.25	591.318	11.1074
			1	8848371	1
			0.862594	8.37362e+06	0.946346
			0.747973	5.77544e+06	0.652712
			0.830598	2.05981e+06	0.23279
			0.936059	1.44791e+06	0.163636
			1	7243532	1
			1.24101	4.10487e+06	0.566695
			1.40133	2.12428e+06	0.293266
			1.51399	1.10653e+06	0.152761
			1.64593	516162	0.0712583

## Sheet: Exp17 S465C GAPDH
zh ubox5 pc exp 17-465- GAPDH ab - pico_12
No.	Label	Type	Volume (Int)	Adj. Vol. (Int)	Mean Bkgd. (Int)	Abs. Quant.	Rel. Quant.	# of Pixels	Min. Value (Int)	Max. Value (Int)	Mean Value (Int)	Std. Dev.	Area (mm2)
1	U1	Unknown	29172581	2.02089e+07	2375.73	N/A	N/A	3773	577	24528	7731.93	7079.49	19.9564
2	U2	Unknown	28752085	1.74321e+07	3000.26	N/A	N/A	3773	563	24119	7620.48	6857.6	19.9564
3	U3	Unknown	25592912	1.51157e+07	2776.88	N/A	N/A	3773	541	20764	6783.17	6116.33	19.9564
4	U4	Unknown	27113593	1.67855e+07	2737.37	N/A	N/A	3773	593	21820	7186.22	6511.38	19.9564
5	U5	Unknown	26164946	1.89168e+07	1921.06	N/A	N/A	3773	583	21705	6934.79	6220.77	19.9564
6	U6	Unknown	29129772	1.64754e+07	3353.92	N/A	N/A	3773	596	24452	7720.59	6900.96	19.9564
7	U7	Unknown	31657364	2.04462e+07	2971.41	N/A	N/A	3773	585	26502	8390.5	8187.28	19.9564
8	U8	Unknown	34084615	2.30875e+07	2914.68	N/A	N/A	3773	599	29653	9033.82	8989.68	19.9564
9	U9	Unknown	36285656	2.49436e+07	3006.12	N/A	N/A	3773	561	30840	9617.19	9608.68	19.9564
10	U10	Unknown	34695914	2.71174e+07	2008.61	N/A	N/A	3773	604	31113	9195.84	9503.04	19.9564
				1
				0.862594
				0.747973
				0.830598
				0.936059
				1
				1.24101
				1.40133
				1.51399
				1.64593
