# Supplementary material for: Functionally deficient UBOX5 variants and primary angle-closure glaucoma
Source: Nat Commun. 2025 Aug 15;16:7620. doi: 10.1038/s41467-025-62775-x (PMC12356834; doi:10.1038/s41467-025-62775-x)
Supplement: Supplementary file 9 — Source Data 4 [file 41467_2025_62775_MOESM9_ESM.zip › Quantification files for Figure 5A and 5B/Quantification for Ubox5 pulse chase TG Figure 5A.xlsx]

## Sheet: Overall
Condition	Time	Exp2 (re-quantify)	Exp1	Exp4	Mean	SD	CV
ev, TG	0	1	1	1	1	0	0
ev, TG	2	0.494438	0.510142	0.522041	0.508874	0.0138451	2.72073
ev, TG	4	0.282698	0.352407	0.35523	0.330112	0.0410856	12.446
ev, TG	6	0.411747	0.267659	0.282663	0.32069	0.079214	24.7011
ev, TG	8	0.237132	0.210357	0.225474	0.224321	0.0134248	5.98466
ev, TG	10	0.142448	0.0152114	0.148127	0.101929	0.0751533	73.7311
wt, tg	0	1	1	1	1	0	0
wt, tg	2	1.0353	1.05793	0.741932	0.945053	0.176271	18.652
wt, tg	4	0.593302	0.628325	0.47714	0.566256	0.0791379	13.9756
wt, tg	6	0.367437	0.545324	0.323036	0.411933	0.117634	28.5566
wt, tg	8	0.193459	0.222595	0.225656	0.213903	0.0177716	8.30824
wt, tg	10	0.259532	0.0186855	0.141022	0.139747	0.120428	86.1762

## Sheet: Exp2 BiP Re-quantify
241018 ubox5 exp 2 bip femto wee zh_13
No.	Label	Type	Volume (Int)	Adj. Vol. (Int)	Mean Bkgd. (Int)	Abs. Quant.	Rel. Quant.	# of Pixels	Min. Value (Int)	Max. Value (Int)	Mean Value (Int)	Std. Dev.	Area (mm2)
1	U1	Unknown	8623581	4.77309e+06	1964.54	N/A	N/A	1960	1209	18855	4399.79	3624.07	10.3669
2	U2	Unknown	5660810	2.26068e+06	1734.76	N/A	N/A	1960	1263	8954	2888.17	1757.18	10.3669
3	U3	Unknown	4595525	1.34257e+06	1659.67	N/A	N/A	1960	1225	6725	2344.66	1106.46	10.3669
4	U4	Unknown	5272913	1.90435e+06	1718.65	N/A	N/A	1960	1211	7304	2690.26	1426.75	10.3669
5	U5	Unknown	4101115	996279	1584.1	N/A	N/A	1960	1229	5636	2092.41	825.479	10.3669
6	U6	Unknown	3618671	657180	1510.96	N/A	N/A	1960	1154	3710	1846.26	502.351	10.3669
7	U7	Unknown	7381015	3572882	1942.92	N/A	N/A	1960	1332	12611	3765.82	2646.66	10.3669
8	U8	Unknown	7686610	3661456	2053.65	N/A	N/A	1960	1409	26706	3921.74	3336.52	10.3669
9	U9	Unknown	5523979	2.12055e+06	1736.44	N/A	N/A	1960	1267	8275	2818.36	1644.88	10.3669
10	U10	Unknown	4550822	1317067	1649.88	N/A	N/A	1960	1310	6217	2321.85	1039.31	10.3669
11	U11	Unknown	3996349	846325	1607.15	N/A	N/A	1960	1275	4450	2038.95	682.983	10.3669
12	U12	Unknown	4445231	1.30911e+06	1600.06	N/A	N/A	1960	1208	6527	2267.97	1021.65	10.3669
		Time	GAPDH	Normalized BiP	Fold
	ev	0	1	4.77309e+06	1
		2	0.957916	2.36e+06	0.494438
		4	0.994981	1.34934e+06	0.282698
		6	0.968983	1.96531e+06	0.411747
		8	0.880219	1.13185e+06	0.237132
		10	0.966556	679919	0.142448
	wt	0	1	3572882	1
		2	0.989852	3.69899e+06	1.0353
		4	1.00035	2.1198e+06	0.593302
		6	1.00324	1.31281e+06	0.367437
		8	1.22442	691205	0.193459
		10	1.41178	927278	0.259532

## Sheet: Exp2 GAPDH
241022 ubox exp 2 gapdh wee zh_05
No.	Label	Type	Volume (Int)	Adj. Vol. (Int)	Mean Bkgd. (Int)	Abs. Quant.	Rel. Quant.	# of Pixels	Min. Value (Int)	Max. Value (Int)	Mean Value (Int)	Std. Dev.	Area (mm2)
1	U1	Unknown	16621809	1.26339e+07	1122.73	N/A	N/A	3552	708	20268	4679.56	5555.29	18.7874
2	U2	Unknown	16835506	1.21022e+07	1332.57	N/A	N/A	3552	834	19627	4739.73	5455.97	18.7874
3	U3	Unknown	16687590	1.25705e+07	1159.1	N/A	N/A	3552	729	19202	4698.08	5473.75	18.7874
4	U4	Unknown	15798172	1.2242e+07	1001.17	N/A	N/A	3552	712	18054	4447.68	5221.59	18.7874
5	U5	Unknown	14485377	1.11206e+07	947.294	N/A	N/A	3552	672	16412	4078.09	4749.46	18.7874
6	U6	Unknown	15334545	1.22114e+07	879.274	N/A	N/A	3552	691	18040	4317.16	5089.9	18.7874
7	U7	Unknown	14865297	1.18492e+07	849.129	N/A	N/A	3552	648	17737	4185.05	5025.05	18.7874
8	U8	Unknown	15097589	1.17289e+07	948.379	N/A	N/A	3552	671	17052	4250.45	4996.37	18.7874
9	U9	Unknown	15350186	1.18534e+07	984.46	N/A	N/A	3552	692	17451	4321.56	4977.36	18.7874
10	U10	Unknown	15516824	1.18876e+07	1021.74	N/A	N/A	3552	706	17862	4368.48	5155.03	18.7874
11	U11	Unknown	18280113	1.45084e+07	1061.86	N/A	N/A	3552	750	21840	5146.43	6217.54	18.7874
12	U12	Unknown	20220155	1.67285e+07	983.02	N/A	N/A	3552	638	26731	5692.61	7418.02	18.7874
				1
				0.957916
				0.994981
				0.968983
				0.880219
				0.966556
				1
				0.989852
				1.00035
				1.00324
				1.22442
				1.41178

## Sheet: Exp1 BiP
zh ubox5 pulse chase exp 1 - BiP ab - femto_22
No.	Label	Type	Volume (Int)	Adj. Vol. (Int)	Mean Bkgd. (Int)	Abs. Quant.	Rel. Quant.	# of Pixels	Min. Value (Int)	Max. Value (Int)	Mean Value (Int)	Std. Dev.	Area (mm2)
1	U1	Unknown	21438183	8533508	5120.9	N/A	N/A	2520	4217	27585	8507.22	5288.31	13.3289
2	U2	Unknown	16331327	3817287	4965.89	N/A	N/A	2520	3983	15301	6480.69	2514.21	13.3289
3	U3	Unknown	14935554	2.5789e+06	4903.44	N/A	N/A	2520	4192	11183	5926.81	1447.41	13.3289
4	U4	Unknown	13492049	1.67526e+06	4689.2	N/A	N/A	2520	4228	8385	5353.99	846.806	13.3289
5	U5	Unknown	12002831	1.17658e+06	4296.13	N/A	N/A	2520	2885	8401	4763.03	1004.05	13.3289
6	U6	Unknown	9089524	287246	3492.97	N/A	N/A	2520	2505	5836	3606.95	595.69	13.3289
7	U7	Unknown	16998712	5.20416e+06	4680.38	N/A	N/A	2520	3748	17071	6745.52	3016.62	13.3289
8	U8	Unknown	18445321	4.92096e+06	5366.81	N/A	N/A	2520	4678	16297	7319.57	2665.89	13.3289
9	U9	Unknown	17188116	3252551	5529.99	N/A	N/A	2520	4869	12774	6820.68	1670.75	13.3289
10	U10	Unknown	16490126	2.65653e+06	5489.52	N/A	N/A	2520	4477	10823	6543.7	1242.47	13.3289
11	U11	Unknown	13063806	1.20666e+06	4705.22	N/A	N/A	2520	3773	8299	5184.05	834.479	13.3289
12	U12	Unknown	11005541	564528	4143.26	N/A	N/A	2520	2646	6947	4367.28	771.187	13.3289
		Time	GAPDH	Normalized BiP	Fold
	ev	0	1	8533508	1
		2	0.991973	3.84818e+06	0.450949
		4	0.987296	2.61208e+06	0.306097
		6	0.800456	2.09288e+06	0.245254
		8	0.754579	1.55926e+06	0.182722
		10	0.824361	348446	0.0408327
	wt	0	1	5.20416e+06	1
		2	0.938518	5.24333e+06	1.00753
		4	1.10739	2.93714e+06	0.564383
		6	1.05194	2.52535e+06	0.485257
		8	1.26786	951729	0.182879
		10	1.54293	365881	0.0703056

## Sheet: Exp1 GAPDH
zh ubox5 pulse chase exp 1 - GAPDH ab - pico_09
No.	Label	Type	Volume (Int)	Adj. Vol. (Int)	Mean Bkgd. (Int)	Abs. Quant.	Rel. Quant.	# of Pixels	Min. Value (Int)	Max. Value (Int)	Mean Value (Int)	Std. Dev.	Area (mm2)
1	U1	Unknown	22889325	1.98319e+07	1196.63	N/A	N/A	2555	716	27955	8958.64	8703.71	13.514
2	U2	Unknown	23431903	1.96727e+07	1471.3	N/A	N/A	2555	717	27579	9171	8859.72	13.514
3	U3	Unknown	23781790	1.958e+07	1644.55	N/A	N/A	2555	935	24878	9307.94	8049.55	13.514
4	U4	Unknown	19919695	1.58746e+07	1583.21	N/A	N/A	2555	968	21399	7796.36	6763.38	13.514
5	U5	Unknown	19280570	1.49648e+07	1689.16	N/A	N/A	2555	1061	18193	7546.21	5904.17	13.514
6	U6	Unknown	20326915	1.63487e+07	1557.04	N/A	N/A	2555	777	20513	7955.74	6469.89	13.514
7	U7	Unknown	21398571	1.75957e+07	1488.39	N/A	N/A	2555	776	23322	8375.17	7310.32	13.514
8	U8	Unknown	22122018	1.65139e+07	2194.95	N/A	N/A	2555	1111	22638	8658.32	7297.51	13.514
9	U9	Unknown	24896050	1.94853e+07	2117.71	N/A	N/A	2555	1197	24211	9744.05	7779	13.514
10	U10	Unknown	24418968	1.85097e+07	2312.81	N/A	N/A	2555	1026	25800	9557.33	8239.15	13.514
11	U11	Unknown	27926710	2.23089e+07	2198.75	N/A	N/A	2555	1019	30581	10930.2	9847.21	13.514
12	U12	Unknown	31233813	2.71489e+07	1598.79	N/A	N/A	2555	671	38172	12224.6	11830.3	13.514
				1
				0.991973
				0.987296
				0.800456
				0.754579
				0.824361
				1
				0.938518
				1.10739
				1.05194
				1.26786
				1.54293

## Sheet: Exp4 BiP
zh ubox5 pulse chase exp 4 - BiP ab cst - femto_20
No.	Label	Type	Volume (Int)	Adj. Vol. (Int)	Mean Bkgd. (Int)	Abs. Quant.	Rel. Quant.	# of Pixels	Min. Value (Int)	Max. Value (Int)	Mean Value (Int)	Std. Dev.	Area (mm2)
1	U1	Unknown	20182687	1.36281e+07	2429.43	N/A	N/A	2698	1727	39147	7480.61	8668.29	14.2704
2	U2	Unknown	13151585	6.9532e+06	2297.4	N/A	N/A	2698	1660	20013	4874.57	4512.88	14.2704
3	U3	Unknown	10395498	4.34646e+06	2242.05	N/A	N/A	2698	1523	13537	3853.04	2794.37	14.2704
4	U4	Unknown	8956026	3.07095e+06	2181.27	N/A	N/A	2698	1655	9235	3319.51	1750.85	14.2704
5	U5	Unknown	8005361	2.24629e+06	2134.57	N/A	N/A	2698	1646	7173	2967.15	1185.89	14.2704
6	U6	Unknown	6927823	1.45482e+06	2028.54	N/A	N/A	2698	1525	5643	2567.76	895.121	14.2704
7	U7	Unknown	16403804	9.41662e+06	2589.77	N/A	N/A	2698	1839	22415	6079.99	5189.42	14.2704
8	U8	Unknown	13525113	7.2057e+06	2342.26	N/A	N/A	2698	1628	18875	5013.01	4394.32	14.2704
9	U9	Unknown	10290617	4.53705e+06	2132.53	N/A	N/A	2698	1417	13545	3814.16	2871.15	14.2704
10	U10	Unknown	9020378	3.27502e+06	2129.49	N/A	N/A	2698	1568	9973	3343.36	1988.33	14.2704
11	U11	Unknown	8451805	2.29605e+06	2281.6	N/A	N/A	2698	1675	8282	3132.62	1544.37	14.2704
12	U12	Unknown	6860156	1.16484e+06	2110.94	N/A	N/A	2698	1399	5003	2542.68	726.19	14.2704
			1	1.36281e+07	1
			0.977339	7.11442e+06	0.522041
			0.897823	4.84111e+06	0.35523
			0.797202	3.85216e+06	0.282663
			0.731026	3.07278e+06	0.225474
			0.720675	2.01869e+06	0.148127
			1	9.41662e+06	1
			1.03138	6.98649e+06	0.741932
			1.00979	4.49305e+06	0.47714
			1.07663	3.04191e+06	0.323036
			1.08054	2.12491e+06	0.225656
			0.877167	1.32795e+06	0.141022

## Sheet: Exp4 GAPDH
zh ubox5 pulse chase exp 4 - GAPDH ab - pico_12
No.	Label	Type	Volume (Int)	Adj. Vol. (Int)	Mean Bkgd. (Int)	Abs. Quant.	Rel. Quant.	# of Pixels	Min. Value (Int)	Max. Value (Int)	Mean Value (Int)	Std. Dev.	Area (mm2)
1	U1	Unknown	23750207	2.06176e+07	962.117	N/A	N/A	3256	583	24414	7294.29	7962.48	17.2218
2	U2	Unknown	23796085	2.01503e+07	1119.7	N/A	N/A	3256	593	25026	7308.38	8157.9	17.2218
3	U3	Unknown	21653792	1.85109e+07	965.258	N/A	N/A	3256	586	21881	6650.43	7193.52	17.2218
4	U4	Unknown	19613953	1.64364e+07	975.921	N/A	N/A	3256	586	19157	6023.94	6116.23	17.2218
5	U5	Unknown	18289434	1.5072e+07	988.163	N/A	N/A	3256	566	17537	5617.15	5593.04	17.2218
6	U6	Unknown	17775208	1.48586e+07	895.775	N/A	N/A	3256	580	16290	5459.22	5340.5	17.2218
7	U7	Unknown	21135363	1.82153e+07	896.812	N/A	N/A	3256	597	20448	6491.2	6782.97	17.2218
8	U8	Unknown	22178207	1.87869e+07	1041.56	N/A	N/A	3256	579	21820	6811.49	7017.45	17.2218
9	U9	Unknown	22086648	1.83937e+07	1134.19	N/A	N/A	3256	564	21692	6783.37	6951.12	17.2218
10	U10	Unknown	23560348	1.96113e+07	1212.87	N/A	N/A	3256	611	23155	7235.98	7353.35	17.2218
11	U11	Unknown	23196401	19682363	1079.25	N/A	N/A	3256	624	22560	7124.2	7371.51	17.2218
12	U12	Unknown	19094502	1.59779e+07	957.188	N/A	N/A	3256	577	20922	5864.4	6443.56	17.2218
				1
				0.977339
				0.897823
				0.797202
				0.731026
				0.720675
				1
				1.03138
				1.00979
				1.07663
				1.08054
				0.877167
