# Supplementary material for: Functionally deficient UBOX5 variants and primary angle-closure glaucoma
Source: Nat Commun. 2025 Aug 15;16:7620. doi: 10.1038/s41467-025-62775-x (PMC12356834; doi:10.1038/s41467-025-62775-x)
Supplement: Supplementary file 9 — Source Data 4 [file 41467_2025_62775_MOESM9_ESM.zip › Quantification files for Figure 5A and 5B/Quantification for Ubox5 pulse chase FIgure 5A NO TG.xlsx]

## Sheet: Overall
	Condition	Time	Exp23 EV_2	Exp23 EV_1	Exp24 EV_2	average	SD	CV
	ev, no TG	0	1	1	1	1	0	0
	ev, no TG	2	0.600867	0.727563	0.702692	0.677041	0.0671299	9.91519
	ev, no TG	3	0.457211	0.504693	0.443425	0.468443	0.0321413	6.8613
	ev, no TG	4	0.329929	0.305912	0.280485	0.305442	0.0247256	8.09504
	ev, no TG	5	0.253318	0.071363	0.224989	0.183223	0.0979041	53.4342
	ev, no TG
			Exp24 WT_1	Exp23 WT_1	Exp24 WT_2	average	SD	CV
	wt, no TG	0	1	1	1	1	0	0
	wt, no TG	2	0.632036	0.754946	0.725784	0.704255	0.0642209	9.11898
	wt, no TG	3	0.414556	0.478009	0.431852	0.441472	0.0328021	7.43016
	wt, no TG	4	0.301726	0.410414	0.347703	0.353281	0.0545586	15.4434
	wt, no TG	5	0.202784	0.268965	0.239015	0.236921	0.03314	13.9878

## Sheet:  exp 23 EV WT_1_BiP
zh ubox5 pc exp 23 no tg rerun-1-ev wt set 1 - BiP ab - pico_15
No.	Label	Type	Volume (Int)	Adj. Vol. (Int)	Mean Bkgd. (Int)	Abs. Quant.	Rel. Quant.	# of Pixels	Min. Value (Int)	Max. Value (Int)	Mean Value (Int)	Std. Dev.	Area (mm2)
1	U1	Unknown	16879669	1.23464e+07	1614.42	N/A	N/A	2808	1046	28795	6011.28	7046.17	14.8522
2	U2	Unknown	13825801	8.72968e+06	1814.86	N/A	N/A	2808	1460	19747	4923.72	4738.94	14.8522
3	U3	Unknown	10563403	5.41035e+06	1835.13	N/A	N/A	2808	1460	13338	3761.9	2936.19	14.8522
4	U4	Unknown	8615011	3.63738e+06	1772.66	N/A	N/A	2808	1338	9694	3068.02	2021.38	14.8522
5	U5	Unknown	4441026	858527	1275.82	N/A	N/A	2808	589	4343	1581.56	743.837	14.8522
6	U6	Unknown	14461379	9.42241e+06	1794.5	N/A	N/A	2808	1135	20178	5150.06	5194.34	14.8522
7	U7	Unknown	12653683	6.59423e+06	2157.92	N/A	N/A	2808	1774	14683	4506.3	3386.02	14.8522
8	U8	Unknown	10792591	4.45389e+06	2257.37	N/A	N/A	2808	1914	11459	3843.52	2349.4	14.8522
9	U9	Unknown	10992262	4.00642e+06	2487.84	N/A	N/A	2808	2086	10220	3914.62	2035.77	14.8522
10	U10	Unknown	9195627	2.63936e+06	2334.85	N/A	N/A	2808	1713	8136	3274.8	1381.58	14.8522
			1	1.23464e+07	1
			0.971825	8.98277e+06	0.727563
			0.868277	6.23114e+06	0.504693
			0.963059	3.77691e+06	0.305912
			0.974408	881076	0.071363
			1	9.42241e+06	1
			0.927014	7.11341e+06	0.754946
			0.988875	4.504e+06	0.478009
			1.03603	3.86709e+06	0.410414
			1.04146	2.5343e+06	0.268965

## Sheet:  exp 23 EV WT_1_GAPDH
zh ubox5 pc exp 23 no tg rerun 1- ev wt 1 - GAPDH ab - pico_15
No.	Label	Type	Volume (Int)	Adj. Vol. (Int)	Mean Bkgd. (Int)	Abs. Quant.	Rel. Quant.	# of Pixels	Min. Value (Int)	Max. Value (Int)	Mean Value (Int)	Std. Dev.	Area (mm2)
1	U1	Unknown	26409696	2.24498e+07	1695.15	N/A	N/A	2336	626	25359	11305.5	8275.06	12.3557
2	U2	Unknown	26805165	2.18173e+07	2135.22	N/A	N/A	2336	744	26014	11474.8	8141.28	12.3557
3	U3	Unknown	23802624	1.94926e+07	1845.02	N/A	N/A	2336	941	22663	10189.5	7195.48	12.3557
4	U4	Unknown	26064822	2.16205e+07	1902.54	N/A	N/A	2336	797	24141	11157.9	7825.34	12.3557
5	U5	Unknown	25859914	2.18753e+07	1705.75	N/A	N/A	2336	768	23973	11070.2	7718.86	12.3557
6	U6	Unknown	26967956	2.27099e+07	1822.79	N/A	N/A	2336	707	24821	11544.5	7953.19	12.3557
7	U7	Unknown	25074981	2.10524e+07	1721.99	N/A	N/A	2336	795	24285	10734.2	7914.67	12.3557
8	U8	Unknown	26866890	2.24573e+07	1887.68	N/A	N/A	2336	732	26478	11501.2	8270.14	12.3557
9	U9	Unknown	28591634	2.35281e+07	2167.6	N/A	N/A	2336	793	27254	12239.6	8596.17	12.3557
10	U10	Unknown	28519985	2.36514e+07	2084.16	N/A	N/A	2336	796	26889	12208.9	8436.8	12.3557
				1
				0.971825
				0.868277
				0.963059
				0.974408
				1
				0.927014
				0.988875
				1.03603
				1.04146

## Sheet: exp 23 EV2_exp 24 WT1_BiP
zh ubox5 pc no tg rerun 1 - exp 23 ev 2 -exp 24 wt 1 - BiP ab - femto_13
No.	Label	Type	Volume (Int)	Adj. Vol. (Int)	Mean Bkgd. (Int)	Abs. Quant.	Rel. Quant.	# of Pixels	Min. Value (Int)	Max. Value (Int)	Mean Value (Int)	Std. Dev.	Area (mm2)
1	U1	Unknown	13211489	1.0317e+07	1256.28	N/A	N/A	2304	746	19721	5734.15	5580.03	12.1864
2	U2	Unknown	9335575	6.60037e+06	1187.16	N/A	N/A	2304	801	13842	4051.9	3661.79	12.1864
3	U3	Unknown	7877444	5.14157e+06	1187.44	N/A	N/A	2304	800	10878	3419.03	2758.02	12.1864
4	U4	Unknown	6423625	3.73969e+06	1164.9	N/A	N/A	2304	786	7896	2788.03	1936.96	12.1864
5	U5	Unknown	5526765	2.88413e+06	1146.98	N/A	N/A	2304	724	6216	2398.77	1501.18	12.1864
6	U6	Unknown	16957801	1.24528e+07	1955.29	N/A	N/A	2304	960	25990	7360.16	6172.48	12.1864
7	U7	Unknown	11358324	7.47833e+06	1684.02	N/A	N/A	2304	902	14587	4929.83	3828.95	12.1864
8	U8	Unknown	9999920	6.44866e+06	1541.34	N/A	N/A	2304	916	12292	4340.24	3183.99	12.1864
9	U9	Unknown	8759558	5.58159e+06	1379.33	N/A	N/A	2304	875	10836	3801.89	2844.75	12.1864
10	U10	Unknown	7323062	4.09207e+06	1402.34	N/A	N/A	2304	795	8529	3178.41	2014.04	12.1864
			1	1.0317e+07	1
			1.06472	6.19916e+06	0.600867
			1.09	4.71705e+06	0.457211
			1.09865	3.40389e+06	0.329929
			1.10356	2.61349e+06	0.253318
			1	1.24528e+07	1
			0.950157	7.87063e+06	0.632036
			1.24916	5.16239e+06	0.414556
			1.48552	3.75733e+06	0.301726
			1.62047	2.52523e+06	0.202784

## Sheet: exp 23 EV2_exp 24 WT1_GAPDH
zh ubox5 pc no tg rerun 1 - exp 23 ev 2- exp 24 wt 1 - GAPDH ab -pico_17
No.	Label	Type	Volume (Int)	Adj. Vol. (Int)	Mean Bkgd. (Int)	Abs. Quant.	Rel. Quant.	# of Pixels	Min. Value (Int)	Max. Value (Int)	Mean Value (Int)	Std. Dev.	Area (mm2)
1	U1	Unknown	21475125	1.81948e+07	1027.67	N/A	N/A	3192	584	20405	6727.8	6571.27	16.8833
2	U2	Unknown	23917422	1.93724e+07	1423.89	N/A	N/A	3192	608	23131	7492.93	7297.08	16.8833
3	U3	Unknown	24070212	1.98323e+07	1327.67	N/A	N/A	3192	614	23967	7540.79	7330.13	16.8833
4	U4	Unknown	23984965	1.99898e+07	1251.62	N/A	N/A	3192	646	22571	7514.09	7319.08	16.8833
5	U5	Unknown	23320197	2.0079e+07	1015.41	N/A	N/A	3192	568	23326	7305.83	7227.53	16.8833
6	U6	Unknown	25499064	2.1942e+07	1114.35	N/A	N/A	3192	586	24285	7988.43	7524.07	16.8833
7	U7	Unknown	25725696	2.08484e+07	1527.98	N/A	N/A	3192	563	24855	8059.43	7661.92	16.8833
8	U8	Unknown	33178331	2.74092e+07	1807.39	N/A	N/A	3192	579	33251	10394.2	9770.93	16.8833
9	U9	Unknown	38675582	3.25953e+07	1904.84	N/A	N/A	3192	569	37363	12116.4	11302.2	16.8833
10	U10	Unknown	41138042	3.55565e+07	1748.6	N/A	N/A	3192	637	35597	12887.9	12068.9	16.8833
				1
				1.06472
				1.09
				1.09865
				1.10356
				1
				0.950157
				1.24916
				1.48552
				1.62047

## Sheet: exp 24 EV_WT2_BiP
zh ubox5 pc exp 24 no tg rerun 1 - ev wt 2 - BiP ab - pico_12
No.	Label	Type	Volume (Int)	Adj. Vol. (Int)	Mean Bkgd. (Int)	Abs. Quant.	Rel. Quant.	# of Pixels	Min. Value (Int)	Max. Value (Int)	Mean Value (Int)	Std. Dev.	Area (mm2)
1	U1	Unknown	17512048	1.44053e+07	1215.47	N/A	N/A	2556	833	28327	6851.35	7315.01	13.5193
2	U2	Unknown	12400718	9.19216e+06	1255.3	N/A	N/A	2556	929	17569	4851.61	4513.01	13.5193
3	U3	Unknown	7748775	4.83926e+06	1138.31	N/A	N/A	2556	914	10401	3031.6	2540.72	13.5193
4	U4	Unknown	5699329	3.13253e+06	1004.22	N/A	N/A	2556	812	8329	2229.78	1809.88	13.5193
5	U5	Unknown	5386892	2.90013e+06	972.913	N/A	N/A	2556	717	7537	2107.55	1582.34	13.5193
6	U6	Unknown	14184728	1.11917e+07	1170.98	N/A	N/A	2556	933	21139	5549.58	5659.51	13.5193
7	U7	Unknown	10434457	7.30118e+06	1225.85	N/A	N/A	2556	856	15168	4082.34	3770.13	13.5193
8	U8	Unknown	8591926	5.48372e+06	1216.04	N/A	N/A	2556	921	11732	3361.47	2873.21	13.5193
9	U9	Unknown	7639125	4.51968e+06	1220.44	N/A	N/A	2556	914	9578	2988.7	2276.96	13.5193
10	U10	Unknown	6700506	3.68634e+06	1179.25	N/A	N/A	2556	731	9146	2621.48	1905.52	13.5193
			1	1.44053e+07	1
			0.908092	1.01225e+07	0.702692
			0.757594	6.38767e+06	0.443425
			0.775288	4.04047e+06	0.280485
			0.894813	3.24104e+06	0.224989
			1	1.11917e+07	1
			0.898853	8.12277e+06	0.725784
			1.1346	4.83316e+06	0.431852
			1.16146	3.89139e+06	0.347703
			1.37808	2.67498e+06	0.239015

## Sheet: exp 24 EV_WT2_GAPDH
zh ubox5 pc exp 24 no tg rerun 1 - ev wt 2 - GAPDH ab - pico_17
No.	Label	Type	Volume (Int)	Adj. Vol. (Int)	Mean Bkgd. (Int)	Abs. Quant.	Rel. Quant.	# of Pixels	Min. Value (Int)	Max. Value (Int)	Mean Value (Int)	Std. Dev.	Area (mm2)
1	U1	Unknown	34963994	2.92148e+07	1765.73	N/A	N/A	3256	787	28093	10738.3	9424.23	17.2218
2	U2	Unknown	32809203	2.65297e+07	1928.59	N/A	N/A	3256	829	26184	10076.5	8583.43	17.2218
3	U3	Unknown	28387168	2.21329e+07	1920.84	N/A	N/A	3256	666	22770	8718.42	7125.32	17.2218
4	U4	Unknown	29393411	2.26499e+07	2071.11	N/A	N/A	3256	864	23607	9027.46	7375.06	17.2218
5	U5	Unknown	32498743	2.61418e+07	1952.39	N/A	N/A	3256	708	24803	9981.19	8064.71	17.2218
6	U6	Unknown	29740040	2.36653e+07	1865.7	N/A	N/A	3256	812	24401	9133.92	7275.52	17.2218
7	U7	Unknown	27678182	2.12716e+07	1967.61	N/A	N/A	3256	894	23067	8500.67	6719.49	17.2218
8	U8	Unknown	33814162	2.68508e+07	2138.64	N/A	N/A	3256	848	26302	10385.2	8359.73	17.2218
9	U9	Unknown	34096437	2.74862e+07	2030.17	N/A	N/A	3256	891	27536	10471.9	8801.18	17.2218
10	U10	Unknown	38483265	3.26127e+07	1803.01	N/A	N/A	3256	617	30584	11819.2	9918.07	17.2218
				1
				0.908092
				0.757594
				0.775288
				0.894813
				1
				0.898853
				1.1346
				1.16146
				1.37808
